# Supplementary material for: Maternal Inflammation During Pregnancy and Cord Blood Metabolomic Signatures in the Context of HIV Exposure
Source: Metabolites. 2025 Nov 25;15(12):765. doi: 10.3390/metabo15120765 (PMC12734536; doi:10.3390/metabo15120765)
Supplement: Supplementary file 1 [file metabolites-15-00765-s001.zip]

Archive with 1 entries (1 files):
- metabolites-3971119-supplementary.xlsx
