# Supplementary material for: Maternal Inflammation During Pregnancy and Cord Blood Metabolomic Signatures in the Context of HIV Exposure
Source: Metabolites. 2025 Nov 25;15(12):765. doi: 10.3390/metabo15120765 (PMC12734536; doi:10.3390/metabo15120765)
Supplement: Supplementary file 1 [file metabolites-15-00765-s001.zip › metabolites-3971119-supplementary.xlsx]

## Sheet: supp table 1. all loadings 
	WGCNA Module Color	Blue		Brown		Green		Grey		Turquoise		Yellow
Compound	Module	Pearson R	p-value	Pearson R	p-value	Pearson R	p-value	Pearson R	p-value	Pearson R	p-value	Pearson R	p-value
TAG48:2-FA18:2	blue	0.949514	0	0.0833336	0.0247419	0.839199	1.05e-193	0.888107	1.29e-246	0.875017	2.61e-230	-0.0595944	0.108627
TAG48:3-FA14:0	blue	0.961854	0	0.0260019	0.484229	0.857316	5.74e-211	0.908526	1.31e-276	0.893712	3.13e-254	-0.0931826	0.0120087
TAG48:3-FA16:0	blue	0.953002	0	0.0822571	0.0266707	0.854898	1.57e-208	0.910437	8.99e-280	0.884753	3e-242	-0.112069	0.00249482
TAG48:3-FA18:2	blue	0.963756	0	0.000369386	0.992073	0.86612	3.05e-220	0.916631	1.56e-290	0.899472	1.63e-262	-0.103196	0.00538277
TAG48:4-FA18:2	blue	0.926305	0	-0.0343906	0.354804	0.821508	8.29e-179	0.831839	2.69e-187	0.760753	4.73e-138	-0.117131	0.00156977
TAG49:2-FA16:0	blue	0.939332	0	-0.015377	0.679143	0.809221	2.13e-169	0.90342	1.73e-268	0.912689	1.36e-283	-0.164251	8.66e-06
TAG49:2-FA18:2	blue	0.945294	0	0.0144825	0.696855	0.861261	4.81e-215	0.9163	6.13e-290	0.847978	8.66e-202	-0.143686	0.000102312
TAG49:3-FA18:2	blue	0.947694	0	-0.0647705	0.0811548	0.879797	4.84e-236	0.926135	0	0.863229	4e-217	-0.172011	3.14e-06
TAG50:3-FA14:0	blue	0.966001	0	-0.0520302	0.161377	0.863194	4.35e-217	0.887936	2.17e-246	0.883779	5.25e-241	-0.0491969	0.18547
TAG50:3-FA16:0	blue	0.969696	0	0.00310575	0.933423	0.881869	1.33e-238	0.913771	1.83e-285	0.894507	2.41e-255	-0.186902	3.94e-07
TAG50:3-FA18:2	blue	0.967814	0	-0.0563639	0.129196	0.868504	7.25e-223	0.904212	1.02e-269	0.891745	1.64e-251	-0.190932	2.18e-07
TAG50:3-FA18:3	blue	0.937551	0	0.0992763	0.00742968	0.848082	6.9e-202	0.898608	3.06e-261	0.863219	4.1e-217	-0.156295	2.34e-05
TAG50:4-FA14:0	blue	0.974385	0	0.0113101	0.760953	0.903579	9.8e-269	0.89998	2.86e-263	0.800028	8.52e-163	-0.0842823	0.023143
TAG50:4-FA16:0	blue	0.950494	0	0.0744363	0.0449665	0.877057	1e-232	0.926302	0	0.861615	2.04e-215	-0.186784	4e-07
TAG50:4-FA16:1	blue	0.926091	0	-0.0748771	0.0437088	0.850741	1.94e-204	0.878483	1.93e-234	0.84721	4.62e-201	-0.188386	3.17e-07
TAG50:4-FA18:1	blue	0.955245	0	4.67e-05	0.998998	0.837979	1.27e-192	0.871804	1.38e-226	0.858302	5.65e-212	-0.0759974	0.0406446
TAG50:4-FA18:2	blue	0.983807	0	-0.00895551	0.809641	0.903195	3.84e-268	0.901351	2.51e-265	0.814325	3.2e-173	-0.119358	0.00127297
TAG50:5-FA14:0	blue	0.939251	0	0.0212256	0.568006	0.879132	3.14e-235	0.921555	1.05e-299	0.80409	1.14e-165	-0.121823	0.0010053
TAG50:5-FA18:2	blue	0.945534	0	-3.32e-05	0.999288	0.884872	2.11e-242	0.880904	2.1e-237	0.74707	1.59e-130	-0.189024	2.89e-07
TAG51:3-FA18:2	blue	0.970052	0	-0.00780552	0.833702	0.890065	3.14e-249	0.916331	5.41e-290	0.843543	1.21e-197	-0.129742	0.000457245
TAG51:4-FA18:2	blue	0.955139	0	-0.020556	0.580282	0.870911	1.43e-225	0.866668	7.7e-221	0.746164	4.81e-130	-0.13976	0.000158219
TAG51:4-FA18:3	blue	0.936503	0	0.0864989	0.0197527	0.855683	2.58e-209	0.92386	3.32e-304	0.825115	1.04e-181	-0.112578	0.00238333
TAG52:3-FA16:0	blue	0.980695	0	-0.0528962	0.154505	0.890562	6.71e-250	0.90281	1.5e-267	0.867858	3.77e-222	-0.177248	1.54e-06
TAG52:3-FA18:1	blue	0.947304	0	-0.0845555	0.0226997	0.83495	5.74e-190	0.865705	8.65e-220	0.898312	8.29e-261	-0.154001	3.08e-05
TAG52:3-FA18:2	blue	0.978668	0	-0.0365687	0.325139	0.890001	3.84e-249	0.900447	5.74e-264	0.861598	2.13e-215	-0.159892	1.5e-05
TAG52:3-FA20:0	blue	0.945641	0	-0.0375275	0.312606	0.896671	2e-258	0.88493	1.78e-242	0.830223	6.24e-186	-0.18367	6.27e-07
TAG52:4-FA16:0	blue	0.976545	0	0.0336854	0.364763	0.898939	9.98e-262	0.895002	4.82e-256	0.792678	9.25e-158	-0.171325	3.44e-06
TAG52:4-FA16:1	blue	0.948603	0	-0.10814	0.00353063	0.872759	1.11e-227	0.878807	7.8e-235	0.850564	2.87e-204	-0.180609	9.66e-07
TAG52:4-FA18:1	blue	0.962172	0	-0.0960773	0.00958985	0.862178	5.22e-216	0.874961	3.04e-230	0.852553	3.32e-206	-0.165879	7.02e-06
TAG52:4-FA18:2	blue	0.97685	0	-0.0226487	0.542337	0.888053	1.52e-246	0.87741	3.78e-233	0.792501	1.21e-157	-0.16382	9.15e-06
TAG52:4-FA18:3	blue	0.97346	0	0.0270409	0.466933	0.882223	4.8e-239	0.917044	2.79e-291	0.858945	1.23e-212	-0.157593	1.99e-05
TAG52:4-FA20:0	blue	0.949164	0	-0.00409205	0.912355	0.855359	5.45e-209	0.841109	2.01e-195	0.766453	2.45e-141	-0.157019	2.14e-05
TAG52:5-FA16:0	blue	0.965064	0	0.129639	0.000462106	0.901316	2.83e-265	0.914592	6.68e-287	0.788548	5.09e-155	-0.151566	4.12e-05
TAG52:5-FA16:1	blue	0.973598	0	0.00120142	0.97422	0.921135	6.71e-299	0.903611	8.72e-269	0.787624	2.05e-154	-0.174241	2.32e-06
TAG52:5-FA18:1	blue	0.970305	0	0.00530625	0.886505	0.903145	4.58e-268	0.919486	8.86e-296	0.829984	9.9e-186	-0.125138	0.000726833
TAG52:5-FA18:2	blue	0.97065	0	0.0089372	0.810022	0.898249	1.03e-260	0.874319	1.72e-229	0.741873	8.57e-128	-0.145903	7.96e-05
TAG52:5-FA18:3	blue	0.968453	0	0.0629853	0.0899122	0.876672	2.88e-232	0.876026	1.69e-231	0.758804	6e-137	-0.138674	0.000178121
TAG52:6-FA18:2	blue	0.964951	0	0.00790245	0.831668	0.924264	5.22e-305	0.909738	1.31e-278	0.739917	8.79e-127	-0.19076	2.23e-07
TAG52:6-FA18:3	blue	0.950215	0	0.0255543	0.491785	0.86434	2.59e-218	0.873091	4.58e-228	0.726183	6.25e-120	-0.190505	2.32e-07
TAG53:3-FA17:0	blue	0.953215	0	-0.025899	0.485961	0.89163	2.37e-251	0.921151	6.27e-299	0.826356	1.01e-182	-0.132234	0.000353573
TAG53:3-FA18:2	blue	0.950781	0	-0.0456269	0.219481	0.878691	1.08e-234	0.9152	5.64e-288	0.842517	1.06e-196	-0.108231	0.00350298
TAG53:4-FA18:2	blue	0.955644	0	-0.00318387	0.931753	0.862585	1.93e-216	0.888989	8.73e-248	0.805846	6.2e-167	-0.0815115	0.0280813
TAG54:4-FA16:0	blue	0.943147	0	0.0367283	0.32303	0.931393	5.66199230134069e-320	0.955879	0	0.929335	1.7145872357117e-315	-0.12202	0.000986266
TAG54:4-FA20:2	blue	0.938878	0	-0.00514314	0.889971	0.856497	3.89e-210	0.878346	2.82e-234	0.915751	5.91e-289	-0.0206056	0.579368
TAG54:5-FA18:1	blue	0.960459	0	0.039176	0.29181	0.872087	6.56e-227	0.856554	3.4e-210	0.792422	1.37e-157	-0.109047	0.003262
TAG54:5-FA18:2	blue	0.944413	0	-0.00406399	0.912954	0.8604	3.83e-214	0.83081	2e-186	0.748127	4.33e-131	-0.100826	0.00654896
TAG54:5-FA18:3	blue	0.949001	0	0.0407194	0.273199	0.847756	1.41e-201	0.866036	3.77e-220	0.839962	2.17e-194	-0.0946353	0.0107345
TAG54:6-FA18:1	blue	0.93968	0	0.129318	0.000477494	0.857497	3.76e-211	0.855522	3.74e-209	0.744019	6.49e-129	-0.0885737	0.0169798
TAG54:6-FA18:3	blue	0.933446	0	0.0625682	0.0920641	0.827617	9.28e-184	0.817547	1.07e-175	0.700192	4.83e-108	-0.0701514	0.0588575
TAG56:5-FA18:2	blue	0.936602	0	-0.0343156	0.355856	0.887892	2.48e-246	0.86347	2.21e-217	0.839169	1.11e-193	-0.0349081	0.347606
TAG50:5-FA18:3	blue	0.925626	9.45e-308	-0.0524398	0.158099	0.822997	5.36e-180	0.867352	1.36e-221	0.806623	1.7e-167	-0.20035	5.2e-08
TAG54:4-FA18:2	blue	0.92554	1.41e-307	-0.0589209	0.112687	0.830612	2.93e-186	0.823156	4e-180	0.824115	6.75e-181	-0.106053	0.00422742
TAG48:3-FA18:1	blue	0.923731	5.97e-304	-0.00664522	0.858138	0.808022	1.62e-168	0.866757	6.15e-221	0.910268	1.72e-279	-0.029422	0.428616
TAG52:6-FA16:1	blue	0.922865	3.03e-302	0.058202	0.117151	0.896769	1.45e-258	0.908007	9.16e-276	0.757391	3.72e-136	-0.163354	9.71e-06
TAG51:2-FA17:0	blue	0.922183	6.44e-301	0.0160088	0.666736	0.834197	2.57e-189	0.928634	5.35643542640758e-314	0.923632	9.38e-304	-0.120336	0.00115972
TAG50:2-FA18:2	blue	0.92125	4.05e-299	0.0832986	0.0248026	0.841196	1.68e-195	0.862985	7.28e-217	0.827128	2.35e-183	-0.130923	0.000405023
TAG54:4-FA18:1	blue	0.919958	1.15e-296	-0.07046	0.0577501	0.828574	1.49e-184	0.827646	8.78e-184	0.839733	3.48e-194	-0.0979373	0.00827435
TAG46:2-FA18:2	blue	0.918689	2.7e-294	0.119001	0.00131679	0.793036	5.31e-158	0.847616	1.91e-201	0.857851	1.64e-211	0.0209769	0.572551
TAG54:4-FA18:0	blue	0.918663	3.01e-294	0.0778586	0.0359563	0.85171	2.21e-205	0.853707	2.41e-207	0.777669	4.37e-148	-0.0513271	0.167124
TAG51:4-FA16:1	blue	0.917806	1.14e-292	-0.0669295	0.0715003	0.834828	7.32e-190	0.887026	3.41e-245	0.851001	1.08e-204	-0.156408	2.3e-05
TAG50:4-FA18:3	blue	0.917365	7.27e-292	0.0374569	0.313517	0.829523	2.41e-185	0.883866	4.07e-241	0.854219	7.48e-208	-0.14524	8.58e-05
TAG53:3-FA16:0	blue	0.914421	1.33e-286	0.0603616	0.104144	0.854212	7.6e-208	0.900748	2.03e-264	0.895146	3.01e-256	-0.0421366	0.25684
TAG48:3-FA18:3	blue	0.913601	3.61e-285	0.14514	8.68e-05	0.815729	2.7e-174	0.89415	7.63e-255	0.845395	2.33e-199	-0.0747541	0.0440567
TAG56:6-FA18:3	blue	0.911577	1.08e-281	0.0179146	0.629874	0.865512	1.4e-219	0.859892	1.29e-213	0.812778	4.74e-172	-0.0435728	0.240966
TAG54:6-FA20:3	blue	0.910188	2.34e-279	0.0264056	0.477468	0.913499	5.43e-285	0.8975	1.27e-259	0.819389	3.92e-177	-0.0523923	0.158477
TAG53:4-FA18:3	blue	0.899682	7.93e-263	0.0691269	0.0626594	0.804461	6.17e-166	0.86385	8.67e-218	0.784014	4.42e-152	-0.0980588	0.00819436
TAG52:4-FA18:0	blue	0.899212	3.95e-262	0.178035	1.38e-06	0.888026	1.65e-246	0.914445	1.21e-286	0.803643	2.38e-165	-0.183261	6.64e-07
TAG54:6-FA18:2	blue	0.894841	8.12e-256	0.126567	0.000630459	0.797389	5.78e-161	0.76884	9.67e-143	0.650696	1.24e-88	-0.0918239	0.0133196
TAG51:2-FA18:2	blue	0.893535	5.53e-254	-0.0264152	0.477308	0.840922	2.97e-195	0.896929	8.48e-259	0.825893	2.42e-182	-0.18128	8.79e-07
TAG48:4-FA14:0	blue	0.891564	2.91e-251	-0.0425556	0.252136	0.822054	3.05e-179	0.887665	4.95e-246	0.823982	8.65e-181	-0.218881	2.52e-09
TAG56:5-FA20:2	blue	0.885566	2.7e-243	-0.0681409	0.0665082	0.827221	1.97e-183	0.800664	3.05e-163	0.817738	7.62e-176	0.00816387	0.826187
TAG50:5-FA18:1	blue	0.884709	3.41e-242	-0.0679545	0.0672568	0.804192	9.62e-166	0.863297	3.38e-217	0.811961	1.95e-171	-0.243765	2.79e-11
TAG56:6-FA20:2	blue	0.880319	1.11e-236	0.0247678	0.505215	0.827163	2.2e-183	0.785443	5.33e-153	0.741135	2.07e-127	0.00408831	0.912435
TAG56:7-FA20:3	blue	0.880028	2.52e-236	0.108229	0.00350343	0.917874	8.56e-293	0.844582	1.33e-198	0.690966	3.97e-104	-0.00759934	0.838033
TAG54:7-FA18:2	blue	0.871554	2.67e-226	0.152562	3.66e-05	0.796377	2.87e-160	0.779257	4.5e-149	0.603531	3.02e-73	-0.120482	0.00114362
TAG48:4-FA18:3	blue	0.869013	1.96e-223	0.00660296	0.859031	0.779222	4.74e-149	0.855817	1.89e-209	0.823723	1.4e-180	-0.193435	1.5e-07
TAG55:5-FA18:2	blue	0.864962	5.52e-219	-0.0203927	0.583294	0.820842	2.8e-178	0.825581	4.35e-182	0.755286	5.52e-135	-0.0672803	0.0700241
TAG56:6-FA20:3	blue	0.859528	3.08e-213	-0.0159585	0.66772	0.891836	1.23e-251	0.84638	2.79e-200	0.802344	2e-164	0.00294582	0.936844
TAG50:5-FA16:1	blue	0.858226	6.75e-212	-0.0499034	0.179227	0.813266	2.03e-172	0.86237	3.26e-216	0.797118	8.9e-161	-0.263432	5.45e-13
TAG49:3-FA16:0	blue	0.856899	1.52e-210	0.166959	6.11e-06	0.739128	2.23e-126	0.836608	2.05e-191	0.780483	7.67e-150	-0.0921101	0.0130335
TAG46:3-FA18:2	blue	0.852362	5.11e-206	-0.0101908	0.783994	0.726896	2.83e-120	0.784421	2.43e-152	0.791604	4.84e-157	-0.155043	2.72e-05
TAG54:7-FA18:3	blue	0.851403	4.41e-205	0.210547	1.02e-08	0.764005	6.49e-140	0.753779	3.74e-134	0.594303	1.57e-70	-0.0927218	0.0124399
TAG47:2-FA14:0	blue	0.841922	3.68e-196	0.108055	0.00355679	0.728839	3.19e-121	0.825458	5.48e-182	0.829393	3.1e-185	-0.0564223	0.128799
TAG46:3-FA16:0	blue	0.83637	3.32e-191	-0.0467443	0.208387	0.703222	2.31e-109	0.74907	1.35e-131	0.772503	6.27e-145	-0.168801	4.8e-06
TAG56:5-FA20:1	blue	0.802197	2.53e-164	0.0331696	0.372157	0.72474	3.1e-119	0.712889	1.1e-113	0.708245	1.38e-111	-0.0269949	0.467692
TAG51:5-FA18:3	blue	0.784549	2.01e-152	0.0459292	0.216438	0.722903	2.35e-118	0.702523	4.68e-109	0.552764	2.53e-59	-0.0634996	0.0873148
TAG55:3-FA18:2	blue	0.769248	5.54e-143	-0.0242958	0.513366	0.710598	1.21e-112	0.693453	3.62e-105	0.642877	6.79e-86	-0.0950992	0.0103537
TAG53:4-FA17:0	blue	0.930825	1.01049270281327e-318	0.0335377	0.366872	0.85267	2.54e-206	0.875424	8.68e-231	0.736229	6.7e-125	-0.0868036	0.0193222
TAG51:3-FA17:0	blue	0.93124	1.23318785201975e-319	0.0193203	0.603255	0.901864	4.18e-266	0.943355	0	0.835606	1.54e-190	-0.219454	2.29e-09
TAG54:5-FA18:0	blue	0.929096	5.5653230415855e-315	0.074743	0.0440883	0.86026	5.36e-214	0.878175	4.54e-234	0.780893	4.24e-150	-0.106242	0.0041594
TAG54:5-FA20:2	blue	0.929001	8.85907981112004e-315	0.000916188	0.980339	0.903258	3.06e-268	0.897126	4.41e-259	0.869819	2.46e-224	-0.0602974	0.104513
PE(18:0/22:5)	brown	0.452527	6.17e-38	0.619859	2.82e-78	0.452566	6.07e-38	0.455056	2.15e-38	0.428324	9.4e-34	0.189071	2.87e-07
PE(18:0/20:4)	brown	0.316866	2.14e-18	0.817299	1.67e-175	0.393421	2.73e-28	0.346757	6.13e-22	0.27475	4.86e-14	0.201229	4.53e-08
PE(16:0/22:5)	brown	0.307465	2.32e-17	0.625756	3.62e-80	0.313221	5.45e-18	0.338909	5.7e-21	0.380208	2.19e-26	0.286225	3.72e-15
PE(16:0/20:4)	brown	0.266523	2.85e-13	0.759576	2.2e-137	0.267911	2.12e-13	0.277958	2.4e-14	0.27724	2.81e-14	0.292973	7.76e-16
PE(P-18:1/22:5)	brown	-0.258221	1.6e-12	0.583329	2.06e-67	-0.212906	6.9e-09	-0.257754	1.76e-12	-0.226822	6.34e-10	0.278279	2.23e-14
PE(O-18:0/22:5)	brown	0.21887	2.53e-09	0.724442	4.32e-119	0.338887	5.73e-21	0.2925	8.68e-16	0.102274	0.00581191	-0.0318717	0.391168
PE(P-16:0/16:1)	brown	-0.194071	1.36e-07	0.736529	4.73e-125	-0.136331	0.000229398	-0.194892	1.2e-07	-0.152023	3.9e-05	0.467595	1.03e-40
PE(P-18:1/20:3)	brown	-0.17253	2.93e-06	0.823495	2.14e-180	-0.184579	5.5e-07	-0.148799	5.7e-05	-0.122808	0.000913636	0.203993	2.93e-08
PE(18:0/18:1)	brown	0.17049	3.84e-06	0.809528	1.26e-169	0.238314	7.82e-11	0.223163	1.21e-09	0.150758	4.53e-05	0.151619	4.1e-05
PE(16:0/18:1)	brown	0.169599	4.32e-06	0.782022	8.21e-151	0.146562	7.38e-05	0.204195	2.84e-08	0.245332	2.06e-11	0.298001	2.35e-16
P223_Serotonin creatinine	brown	0.163099	1e-05	0.520645	1.11e-51	0.281631	1.06e-14	0.228575	4.64e-10	0.13629	0.000230403	0.101581	0.00615501
PA(18:0/20:3)	brown	-0.157185	2.1e-05	0.716632	2.09e-115	-0.112646	0.00236868	-0.131908	0.000365744	-0.156429	2.3e-05	0.216933	3.52e-09
PE(O-18:0/20:4)	brown	0.149889	5.02e-05	0.913081	2.87e-284	0.261817	7.62e-13	0.228137	5.02e-10	0.0703653	0.0580881	0.19474	1.23e-07
PS(18:0/20:4)	brown	-0.145995	7.88e-05	0.788871	3.12e-155	-0.0762257	0.0400433	-0.144491	9.34e-05	-0.270896	1.12e-13	0.359871	1.28e-23
PA(18:0/18:1)	brown	-0.143489	0.000104608	0.787072	4.69e-154	-0.053501	0.149839	-0.0676625	0.0684441	-0.109795	0.00305416	0.31565	2.93e-18
N37_Uridine-diphospho-N-acetylgalactosamine	brown	-0.137691	0.000198171	0.718245	3.71e-116	-0.0664019	0.0737678	-0.0635552	0.0870376	-0.124912	0.000743269	0.184425	5.63e-07
PC(18:0/18:0)+OF	brown	0.120612	0.00112955	0.645725	6.98e-87	0.202227	3.88e-08	0.215038	4.84e-09	0.0906987	0.0144993	0.0326403	0.37984
PA(20:0/20:4)	brown	-0.116305	0.00169505	0.837328	4.78e-192	0.00103996	0.977684	-0.0368043	0.32203	-0.182372	7.54e-07	0.296593	3.29e-16
PE(18:1/18:1)	brown	0.112145	0.00247805	0.911624	8.98e-282	0.116544	0.00165795	0.128733	0.0005068	0.119505	0.00125527	0.282864	8e-15
P239_Flavin adenine dinucleotide	brown	-0.111495	0.0026265	0.589802	3.09e-69	-0.112042	0.00250099	-0.0986047	0.00784316	-0.0714412	0.0543444	0.127486	0.000574931
PE(O-16:0/22:4)	brown	-0.106089	0.00421415	0.886954	4.24e-245	-0.0259118	0.485745	-0.0873598	0.0185575	-0.175136	2.06e-06	0.275576	4.05e-14
PE(P-16:0/18:1)	brown	-0.0979861	0.00824216	0.903896	3.16e-269	0.00637726	0.863802	-0.013024	0.726088	-0.0900147	0.0152605	0.327251	1.39e-19
PA(18:0/22:5)	brown	-0.097369	0.0086581	0.593319	3.03e-70	-0.0323569	0.383993	-0.087329	0.0185991	-0.0884718	0.0171075	0.366602	1.63e-24
PE(16:0/16:0)	brown	0.0885827	0.0169686	0.801099	1.51e-163	0.145049	8.77e-05	0.139736	0.000158626	0.0713255	0.054737	0.213565	6.19e-09
PE(P-18:1/20:4)	brown	-0.080806	0.0294748	0.938901	0	-0.00999535	0.788037	-0.030362	0.414006	-0.0530943	0.152965	0.329297	8.03e-20
PE(16:0/22:4)	brown	0.0770614	0.0379048	0.85051	3.24e-204	0.146725	7.24e-05	0.144783	9.04e-05	0.057495	0.121675	0.216553	3.75e-09
PE(P-18:0/22:5)	brown	-0.0695098	0.0612152	0.929193	3.44696464886046e-315	0.0478822	0.197512	-0.00444892	0.904747	-0.0840331	0.0235541	0.31686	2.15e-18
PE(P-16:0/20:4)	brown	-0.0677283	0.0681752	0.903621	8.44e-269	0.0405039	0.275749	-0.000335578	0.992798	-0.0849916	0.0220071	0.33156	4.34e-20
PE(P-16:0/22:5)	brown	-0.0662485	0.0744385	0.893714	3.11e-254	0.0420266	0.258084	-0.0255799	0.491352	-0.0727781	0.0499746	0.387033	2.34e-27
P146_L-Glutathione reduced	brown	-0.0543896	0.14318	0.555498	5.16e-60	-0.000820021	0.982403	0.0406681	0.273805	-0.067899	0.0674815	0.0268982	0.469289
PE(O-18:0/18:1)	brown	0.0517007	0.164052	0.788363	6.73e-155	0.061248	0.0991488	0.0686916	0.0643352	0.0431847	0.245186	0.462783	8.2e-40
PS(18:0/22:4)	brown	0.0236934	0.523868	0.628522	4.55e-81	-0.0157412	0.671981	-0.041226	0.267272	-0.0344445	0.354051	0.406383	3.04e-30
PE(P-18:0/20:4)	brown	0.0222219	0.549975	0.947204	0	0.112871	0.00232114	0.0795154	0.0321777	-0.0439273	0.237156	0.186677	4.07e-07
PE(P-16:0/18:2)	brown	0.0219687	0.554531	0.842208	2.02e-196	0.036759	0.322626	0.0444019	0.232122	-0.0479561	0.19682	0.341831	2.5e-21
PE(O-16:0/20:4)	brown	0.0172759	0.642131	0.874779	4.97e-230	0.102634	0.00564092	0.0754917	0.0420046	-0.02692	0.468928	0.194656	1.25e-07
PE(P-18:0/18:1)	brown	0.014657	0.693385	0.898764	1.81e-261	0.0845605	0.0226916	0.0821296	0.0269075	0.00447006	0.904296	0.195516	1.09e-07
PE(P-16:0/22:4)	brown	0.00701829	0.850265	0.880611	4.84e-237	0.131265	0.000390962	0.0559317	0.132163	-0.090431	0.0147931	0.227303	5.82e-10
PE(O-18:0/16:0)	brown	-0.00557164	0.88087	0.679394	2.02e-99	0.0987587	0.00774659	-0.0191432	0.606582	-0.190411	2.35e-07	0.201852	4.11e-08
TAG56:7-FA18:2	green	0.917888	8.04e-293	0.0591595	0.111236	0.969002	0	0.916706	1.14e-290	0.69905	1.5e-107	-0.155755	2.5e-05
TAG56:6-FA16:0	green	0.91618	1.01e-289	0.0101116	0.785631	0.96211	0	0.968904	0	0.837354	4.53e-192	-0.217341	3.28e-09
TAG56:6-FA22:4	green	0.913552	4.38e-285	0.116953	0.00159607	0.975989	0	0.948224	0	0.810259	3.63e-170	-0.138932	0.000173195
TAG56:7-FA22:5	green	0.907595	4.28e-275	-0.0370629	0.318639	0.954566	0	0.934698	0	0.792518	1.18e-157	-0.240484	5.2e-11
TAG56:7-FA22:4	green	0.904704	1.73e-270	0.0598862	0.106905	0.956329	0	0.926176	0	0.775389	1.11e-146	-0.188466	3.13e-07
TAG58:7-FA18:2	green	0.899872	4.14e-263	0.0714344	0.0543674	0.937333	0	0.891808	1.35e-251	0.748725	2.07e-131	-0.11002	0.00299421
TAG56:6-FA18:1	green	0.897513	1.21e-259	0.0159335	0.66821	0.967486	0	0.941191	0	0.821937	3.78e-179	-0.153596	3.24e-05
TAG54:6-FA20:4	green	0.891914	9.63e-252	0.157144	2.11e-05	0.974421	0	0.931455	4.13829384956628e-320	0.715108	1.06e-114	-0.205971	2.14e-08
TAG56:5-FA18:0	green	0.886916	4.77e-245	-0.0263794	0.477905	0.93722	0	0.921258	3.91e-299	0.826408	9.18e-183	-0.184419	5.63e-07
TAG56:7-FA18:3	green	0.883028	4.67e-240	0.188089	3.31e-07	0.940148	0	0.883385	1.65e-240	0.686469	2.85e-102	-0.0479191	0.197166
TAG56:6-FA18:0	green	0.879357	1.67e-235	0.0219482	0.5549	0.929628	4.02251845864501e-316	0.902616	2.98e-267	0.715203	9.57e-115	-0.224695	9.22e-10
TAG58:8-FA18:2	green	0.873689	9.29e-229	-0.0605355	0.103149	0.933425	0	0.866796	5.57e-221	0.681811	2.19e-100	-0.145586	8.25e-05
TAG54:5-FA20:4	green	0.869106	1.54e-223	0.11625	0.0017037	0.943876	0	0.947988	0	0.805687	8.09e-167	-0.213553	6.2e-09
TAG56:5-FA20:4	green	0.868307	1.2e-222	0.0336203	0.365691	0.940613	0	0.919834	1.97e-296	0.799968	9.39e-163	-0.170817	3.68e-06
TAG54:4-FA20:4	green	0.860876	1.22e-214	0.164955	7.91e-06	0.94591	0	0.933928	0	0.789666	9.35e-156	-0.144808	9.01e-05
TAG58:7-FA22:4	green	0.858566	3.03e-212	0.0451105	0.224748	0.952758	0	0.8906	5.97e-250	0.750262	3.08e-132	-0.0865746	0.0196449
TAG56:7-FA20:4	green	0.85127	5.94e-205	0.186489	4.18e-07	0.961247	0	0.878355	2.76e-234	0.640875	3.32e-85	-0.0877069	0.0180938
TAG56:8-FA22:5	green	0.847496	2.48e-201	0.00436668	0.906499	0.93842	0	0.887366	1.23e-245	0.67492	1.17e-97	-0.164137	8.78e-06
TAG54:7-FA20:4	green	0.843755	7.72e-198	0.190001	2.5e-07	0.946627	0	0.891847	1.19e-251	0.641383	2.22e-85	-0.137381	0.000204913
TAG52:6-FA20:4	green	0.841865	4.15e-196	0.135325	0.000255383	0.924388	2.95e-305	0.916146	1.16e-289	0.734461	5.22e-124	-0.198835	6.58e-08
TAG58:9-FA22:5	green	0.835591	1.59e-190	0.131477	0.000382455	0.934331	0	0.835519	1.84e-190	0.619593	3.42e-78	-0.0609065	0.10105
TAG58:8-FA22:5	green	0.817702	8.11e-176	-0.0451755	0.22408	0.908394	2.14e-276	0.829256	4.03e-185	0.680799	5.58e-100	-0.0725793	0.050605
TAG56:6-FA20:4	green	0.810129	4.53e-170	0.183262	6.64e-07	0.934586	0	0.880632	4.55e-237	0.724968	2.41e-119	-0.0847147	0.0224447
TAG58:7-FA20:4	green	0.797072	9.56e-161	0.190284	2.4e-07	0.928089	7.59967763691118e-313	0.856304	6.1e-210	0.720769	2.42e-117	-0.0365644	0.325195
TAG58:8-FA20:4	green	0.757847	2.07e-136	0.245195	2.12e-11	0.922653	7.85e-302	0.836228	4.43e-191	0.62793	7.1e-81	-0.0795798	0.032038
TAG56:8-FA20:4	green	0.737608	1.34e-125	0.308286	1.89e-17	0.871132	8.05e-226	0.768182	2.37e-142	0.46275	8.31e-40	-0.0490346	0.186927
TAG54:5-FA16:0	green	0.927893	1.95675605096485e-312	0.0919426	0.0132003	0.974602	0	0.973071	0	0.843316	1.96e-197	-0.183731	6.21e-07
TAG56:6-FA18:2	green	0.932004	2.49009085503988e-321	0.0609888	0.10059	0.966904	0	0.911901	3.03e-282	0.773767	1.08e-145	-0.0937033	0.0115374
TAG50:5-FA16:0	grey	0.919999	9.63e-297	0.126344	0.000644702	0.902785	1.64e-267	0.918837	1.43e-294	0.773719	1.15e-145	-0.195482	1.1e-07
TAG52:3-FA18:0	grey	0.919207	2.94e-295	0.0482239	0.194328	0.876701	2.66e-232	0.921432	1.82e-299	0.87536	1.03e-230	-0.12494	0.000741237
TAG54:4-FA18:3	grey	0.911329	2.84e-281	0.0684704	0.0652007	0.832266	1.16e-187	0.861435	3.16e-215	0.837276	5.32e-192	0.0284547	0.443958
TAG54:3-FA18:0	grey	0.910833	1.95e-280	0.00363243	0.922166	0.857823	1.75e-211	0.88381	4.79e-241	0.862901	8.92e-217	-0.0463813	0.211945
TAG54:3-FA18:2	grey	0.90526	2.31e-271	-0.0318606	0.391333	0.824837	1.76e-181	0.848092	6.76e-202	0.854485	4.07e-208	-0.0377782	0.309382
TAG52:5-FA14:0	grey	0.897007	6.55e-259	0.109496	0.00313587	0.919616	5.05e-296	0.936997	0	0.847739	1.46e-201	-0.0926515	0.0125069
TAG54:6-FA16:0	grey	0.894734	1.15e-255	0.0731363	0.0488548	0.947554	0	0.948542	0	0.733383	1.81e-123	-0.285571	4.32e-15
TAG56:5-FA16:0	grey	0.885445	3.87e-243	0.0923875	0.0127612	0.916961	3.95e-291	0.943901	0	0.902626	2.87e-267	-0.133062	0.000324275
TAG58:7-FA16:0	grey	0.87732	4.85e-233	0.198977	6.44e-08	0.881202	8.98e-238	0.908156	5.26e-276	0.762929	2.7e-139	-0.168135	5.24e-06
TAG50:3-FA18:0	grey	0.874402	1.37e-229	0.0589683	0.112398	0.82366	1.57e-180	0.850266	5.59e-204	0.808906	3.63e-169	-0.0266332	0.47368
TAG52:6-FA16:0	grey	0.869259	1.04e-223	0.128962	0.000495134	0.850335	4.79e-204	0.912189	9.77e-283	0.725899	8.59e-120	-0.249847	8.55e-12
TAG53:4-FA16:0	grey	0.868022	2.48e-222	-0.0635506	0.0870606	0.849033	8.54e-203	0.918068	3.77e-293	0.853099	9.61e-207	-0.278702	2.03e-14
TAG55:5-FA18:1	grey	0.861254	4.9e-215	-0.0143638	0.699217	0.82132	1.17e-178	0.891654	2.19e-251	0.875602	5.36e-231	-0.100991	0.00646098
TAG54:6-FA16:1	grey	0.859609	2.54e-213	0.0437042	0.239548	0.921845	2.91e-300	0.922044	1.2e-300	0.80878	4.49e-169	-0.199798	5.67e-08
TAG58:6-FA16:0	grey	0.857726	2.2e-211	0.199789	5.68e-08	0.788449	5.91e-155	0.856596	3.09e-210	0.853255	6.75e-207	-0.0935238	0.0116979
TAG52:2-FA18:2	grey	0.857307	5.86e-211	0.0941159	0.0111756	0.805064	2.27e-166	0.843378	1.72e-197	0.82489	1.59e-181	-0.00149445	0.967936
TAG56:7-FA18:1	grey	0.857127	8.94e-211	-0.000188302	0.995959	0.927455	1.61934466805643e-311	0.918945	9.04e-295	0.677468	1.17e-98	-0.25301	4.57e-12
TAG56:5-FA22:4	grey	0.855298	6.27e-209	0.0619985	0.0950699	0.90594	1.94e-272	0.929582	5.03915812859758e-316	0.888328	6.58e-247	-0.138133	0.000188901
TAG52:3-FA18:3	grey	0.855176	8.3e-209	0.117574	0.00150607	0.798016	2.14e-161	0.869204	1.2e-223	0.824451	3.61e-181	-0.0304167	0.413165
TAG54:4-FA20:1	grey	0.853266	6.58e-207	-0.0915373	0.0136118	0.764791	2.28e-140	0.754911	8.89e-135	0.822573	1.17e-179	-0.0104141	0.779381
TAG49:3-FA18:3	grey	0.849138	6.78e-203	0.12083	0.00110611	0.768191	2.34e-142	0.859913	1.23e-213	0.770732	7.25e-144	-0.0961481	0.00953654
TAG48:4-FA16:1	grey	0.847964	8.93e-202	-0.0333163	0.370045	0.753427	5.83e-134	0.850043	9.16e-204	0.850153	7.17e-204	-0.231523	2.73e-10
TAG58:6-FA18:0	grey	0.845654	1.34e-199	-0.0199965	0.590632	0.898326	7.92e-261	0.911679	7.25e-282	0.811869	2.28e-171	-0.124664	0.00076172
TAG53:2-FA18:2	grey	0.843806	6.93e-198	0.075123	0.0430201	0.776008	4.62e-147	0.844432	1.83e-198	0.800748	2.67e-163	-0.129318	0.000477495
TAG56:7-FA16:0	grey	0.843791	7.15e-198	-0.0619525	0.0953161	0.892939	3.72e-253	0.897152	4.05e-259	0.657957	2.99e-91	-0.329547	7.5e-20
TAG54:6-FA20:5	grey	0.835764	1.12e-190	0.0197314	0.595566	0.84222	1.97e-196	0.868883	2.74e-223	0.639022	1.42e-84	-0.296004	3.79e-16
TAG58:6-FA18:1	grey	0.834039	3.52e-189	0.0347516	0.349773	0.886955	4.23e-245	0.884719	3.31e-242	0.872383	3e-227	-0.0753787	0.0423137
TAG52:6-FA14:0	grey	0.831934	2.23e-187	0.0525481	0.15724	0.871074	9.38e-226	0.902768	1.74e-267	0.687822	7.94e-103	-0.257978	1.68e-12
TAG52:5-FA22:5	grey	0.831731	3.32e-187	0.0905563	0.0146549	0.856474	4.1e-210	0.895858	2.93e-257	0.842601	8.84e-197	-0.128125	0.00053902
TAG52:3-FA20:1	grey	0.828391	2.12e-184	-0.0129759	0.727059	0.724542	3.87e-119	0.761794	1.21e-138	0.825662	3.74e-182	-0.0668057	0.0720273
TAG53:6-FA20:4	grey	0.825239	8.28e-182	0.139005	0.000171823	0.89092	2.19e-250	0.888917	1.09e-247	0.672877	7.29e-97	-0.0859003	0.0206226
TAG54:2-FA20:0	grey	0.812168	1.36e-171	0.13876	0.000176464	0.731426	1.7e-122	0.804449	6.3e-166	0.825488	5.18e-182	-0.0253616	0.495058
TAG47:2-FA18:2	grey	0.810788	1.47e-170	0.211139	9.24e-09	0.753281	7.01e-134	0.826235	1.27e-182	0.772641	5.18e-145	0.0478126	0.198165
TAG58:6-FA22:4	grey	0.810728	1.63e-170	0.0575315	0.121439	0.896227	8.69e-258	0.874994	2.79e-230	0.839906	2.44e-194	-0.0293266	0.430115
TAG52:5-FA20:4	grey	0.805779	6.94e-167	0.160583	1.38e-05	0.879221	2.45e-235	0.907507	5.94e-275	0.782152	6.79e-151	-0.195301	1.13e-07
TAG56:6-FA22:5	grey	0.804959	2.71e-166	-0.0332594	0.370863	0.866526	1.1e-220	0.878938	5.41e-235	0.835331	2.68e-190	-0.176319	1.75e-06
TAG54:7-FA16:1	grey	0.799993	9.02e-163	-0.000687537	0.985245	0.869468	6.08e-224	0.890795	3.24e-250	0.657481	4.46e-91	-0.301848	9.27e-17
TAG58:7-FA18:1	grey	0.798884	5.34e-162	-0.0508977	0.170708	0.883851	4.25e-241	0.847902	1.02e-201	0.758769	6.28e-137	-0.111142	0.0027105
TAG56:8-FA18:3	grey	0.797898	2.58e-161	0.218431	2.73e-09	0.880926	1.97e-237	0.839559	4.99e-194	0.568714	1.94e-63	-0.0803786	0.0303474
TAG54:7-FA20:5	grey	0.792934	6.22e-158	0.00346981	0.925641	0.81817	3.51e-176	0.831492	5.3e-187	0.554265	1.06e-59	-0.309094	1.55e-17
TAG50:4-FA20:4	grey	0.791506	5.62e-157	0.240459	5.22e-11	0.849648	2.2e-203	0.889905	5.17e-249	0.761033	3.28e-138	-0.145431	8.4e-05
TAG53:5-FA20:4	grey	0.791439	6.23e-157	0.103849	0.00509596	0.879386	1.54e-235	0.91099	1.06e-280	0.729684	1.23e-121	-0.160878	1.33e-05
TAG54:5-FA22:5	grey	0.788184	8.81e-155	0.0269583	0.468296	0.840353	9.67e-195	0.860999	9.05e-215	0.784029	4.32e-152	-0.215698	4.33e-09
TAG51:3-FA18:3	grey	0.78483	1.32e-152	0.108874	0.00331166	0.776651	1.86e-147	0.86138	3.61e-215	0.73178	1.13e-122	-0.25784	1.73e-12
TAG56:3-FA18:2	grey	0.784358	2.66e-152	0.15687	2.18e-05	0.673154	5.69e-97	0.712616	1.47e-113	0.781273	2.44e-150	0.0848625	0.0222102
TAG54:7-FA22:5	grey	0.78014	1.26e-149	0.00429799	0.907963	0.837994	1.23e-192	0.828225	2.91e-184	0.730075	7.9e-122	-0.170851	3.66e-06
TAG52:4-FA20:4	grey	0.779566	2.89e-149	0.262673	6.38e-13	0.860888	1.18e-214	0.860285	5.04e-214	0.732404	5.56e-123	-0.150941	4.44e-05
TAG52:4-FA22:4	grey	0.778652	1.07e-148	0.157599	1.99e-05	0.781727	1.26e-150	0.849793	1.6e-203	0.82851	1.69e-184	-0.0814493	0.0282018
TAG44:2-FA16:0	grey	0.774185	6.01e-146	0.12265	0.000927859	0.666174	2.66e-94	0.74331	1.53e-128	0.735308	1.96e-124	-0.0747796	0.0439844
TAG56:7-FA16:1	grey	0.77314	2.59e-145	-0.115671	0.00179744	0.850732	1.98e-204	0.868305	1.21e-222	0.767063	1.08e-141	-0.21687	3.55e-09
TAG46:3-FA16:1	grey	0.772621	5.32e-145	0.0526002	0.156828	0.662136	8.63e-93	0.758582	7.99e-137	0.78814	9.42e-155	-0.160062	1.47e-05
DAG(16:0/18:2)	grey	0.762998	2.47e-139	-0.146676	7.29e-05	0.712018	2.75e-113	0.732649	4.2e-123	0.748688	2.17e-131	-0.201942	4.05e-08
TAG54:5-FA22:4	grey	0.760102	1.11e-137	0.0945823	0.0107788	0.815777	2.48e-174	0.858721	2.1e-212	0.828182	3.16e-184	-0.210628	1.01e-08
TAG56:7-FA20:5	grey	0.752939	1.08e-133	0.0671692	0.0704886	0.811216	7.03e-171	0.818894	9.55e-177	0.551309	5.85e-59	-0.25862	1.47e-12
TAG58:8-FA18:1	grey	0.752722	1.42e-133	-0.0944367	0.0109013	0.833803	5.62e-189	0.809365	1.66e-169	0.587792	1.15e-68	-0.214909	4.94e-09
TAG50:5-FA20:4	grey	0.752172	2.83e-133	0.143851	0.000100432	0.79727	6.99e-161	0.853822	1.85e-207	0.760448	7.06e-138	-0.184009	5.97e-07
TAG54:2-FA18:2	grey	0.751582	5.94e-133	0.0783696	0.0347524	0.719653	8.13e-117	0.761417	1.98e-138	0.753158	8.2e-134	0.0575021	0.121629
TAG58:9-FA18:2	grey	0.75092	1.36e-132	-0.00608682	0.869948	0.851021	1.04e-204	0.78454	2.03e-152	0.471113	2.2e-41	-0.192888	1.63e-07
TAG56:8-FA16:1	grey	0.750395	2.61e-132	-0.0353357	0.341729	0.840852	3.43e-195	0.839433	6.47e-194	0.577318	9.4e-66	-0.284159	5.96e-15
TAG54:5-FA20:5	grey	0.743056	2.07e-128	-0.143106	0.0001092	0.728889	3.02e-121	0.800251	5.95e-163	0.630201	1.28e-81	-0.306794	2.75e-17
TAG56:6-FA22:6	grey	0.741947	7.84e-128	-0.0867246	0.019433	0.803469	3.16e-165	0.831806	2.86e-187	0.586306	3.02e-68	-0.371292	3.79e-25
TAG56:6-FA20:5	grey	0.739528	1.39e-126	0.00645782	0.862098	0.793838	1.53e-158	0.816993	2.87e-175	0.606855	3.02e-74	-0.152613	3.64e-05
TAG58:6-FA20:4	grey	0.733681	1.28e-123	0.148109	6.18e-05	0.824572	2.88e-181	0.758991	4.71e-137	0.662854	4.67e-93	0.00790466	0.831621
TAG52:6-FA22:6	grey	0.722583	3.34e-118	0.0572342	0.123379	0.778232	1.96e-148	0.840335	1e-194	0.607469	1.96e-74	-0.320571	8.18e-19
TAG56:7-FA18:0	grey	0.721567	1.01e-117	0.0603537	0.10419	0.782862	2.4e-151	0.809129	2.49e-169	0.545279	1.81e-57	-0.276178	3.55e-14
TAG52:5-FA20:5	grey	0.712158	2.37e-113	-0.0709251	0.0561144	0.65767	3.81e-91	0.740653	3.67e-127	0.610092	3.12e-75	-0.288752	2.08e-15
TAG56:4-FA20:4	grey	0.712061	2.63e-113	0.246214	1.74e-11	0.77958	2.83e-149	0.802076	3.09e-164	0.726912	2.78e-120	-0.0603738	0.104074
TAG56:7-FA22:6	grey	0.710795	9.86e-113	-0.111235	0.00268824	0.766952	1.25e-141	0.807004	8.95e-168	0.578916	3.43e-66	-0.374971	1.18e-25
TAG58:7-FA22:5	grey	0.706895	5.54e-111	-0.057134	0.124038	0.797722	3.41e-161	0.763563	1.17e-139	0.741889	8.4e-128	-0.043589	0.240791
DAG(18:1/18:2)	grey	0.697921	4.59e-107	-0.284183	5.93e-15	0.562506	8.24e-62	0.594639	1.26e-70	0.686263	3.45e-102	-0.206458	1.98e-08
TAG56:8-FA18:1	grey	0.69735	8.05e-107	-0.0565455	0.127965	0.766939	1.27e-141	0.780867	4.4e-150	0.503193	7.37e-48	-0.304298	5.09e-17
TAG56:5-FA22:5	grey	0.692592	8.31e-105	-0.088694	0.01683	0.761998	9.24e-139	0.769726	2.88e-143	0.755275	5.59e-135	-0.149286	5.39e-05
TAG54:7-FA22:6	grey	0.692212	1.2e-104	-0.0487272	0.189709	0.748795	1.9e-131	0.801123	1.45e-163	0.556893	2.28e-60	-0.391705	4.89e-28
TAG44:0-FA14:0	grey	0.685728	5.71e-102	0.184515	5.55e-07	0.538788	6.76e-56	0.661455	1.54e-92	0.708123	1.57e-111	0.0228736	0.538335
TAG47:2-FA18:1	grey	0.684986	1.15e-101	0.040777	0.272521	0.60489	1.18e-73	0.726854	2.96e-120	0.765719	6.58e-141	0.0447492	0.228487
TAG54:8-FA18:3	grey	0.681107	4.2e-100	0.19111	2.12e-07	0.607153	2.45e-74	0.614466	1.39e-76	0.425848	2.41e-33	-0.148691	5.77e-05
TAG56:9-FA20:5	grey	0.668021	5.31e-95	0.0891914	0.016223	0.716391	2.7e-115	0.690561	5.85e-104	0.363638	4.07e-24	-0.274779	4.83e-14
DAG(18:2/22:5)	grey	0.667086	1.2e-94	-0.0956107	0.00994773	0.699604	8.66e-108	0.653477	1.26e-89	0.63403	6.86e-83	-0.00349557	0.92509
TAG60:10-FA22:6	grey	0.659232	1.02e-91	0.06934	0.0618524	0.803576	2.65e-165	0.765254	1.23e-140	0.425102	3.2e-33	-0.285646	4.25e-15
TAG52:6-FA18:1	grey	0.655376	2.6e-90	0.0786095	0.0341993	0.611698	1e-75	0.670867	4.35e-96	0.605558	7.44e-74	-0.115443	0.00183566
TAG54:3-FA20:1	grey	0.648119	1.01e-87	0.0767198	0.0387669	0.531964	2.79e-54	0.573636	9.37e-65	0.660225	4.4e-92	-0.0743052	0.0453466
TAG53:4-FA20:4	grey	0.644926	1.32e-86	0.175916	1.85e-06	0.677266	1.41e-98	0.755991	2.24e-135	0.645777	6.69e-87	-0.122716	0.000921852
TAG51:1-FA16:0	grey	0.641674	1.76e-85	0.0571517	0.123921	0.63958	9.19e-85	0.710027	2.19e-112	0.731718	1.22e-122	-0.0363074	0.32861
TAG55:5-FA20:4	grey	0.635218	2.75e-83	0.148146	6.15e-05	0.630981	7.07e-82	0.690057	9.48e-104	0.639244	1.2e-84	-0.0601224	0.105526
TAG47:1-FA16:1	grey	0.621255	1.01e-78	-0.00623149	0.866885	0.523938	1.99e-52	0.663457	2.78e-93	0.720529	3.14e-117	-0.122789	0.000915371
TAG51:4-FA20:4	grey	0.618487	7.65e-78	0.12408	0.000806789	0.652815	2.17e-89	0.702543	4.59e-109	0.597237	2.2e-71	-0.154314	2.97e-05
TAG44:2-FA14:0	grey	0.610005	3.31e-75	-0.00208174	0.955346	0.524863	1.23e-52	0.614098	1.81e-76	0.644719	1.56e-86	-0.110657	0.00283005
TAG56:4-FA18:2	grey	0.599425	5.01e-72	-0.0254857	0.49295	0.525365	9.41e-53	0.563172	5.53e-62	0.648842	5.62e-88	0.0353825	0.341089
TAG45:1-FA16:0	grey	0.579473	2.41e-66	0.210786	9.79e-09	0.519827	1.7e-51	0.637736	3.89e-84	0.704616	5.65e-110	0.101111	0.00639746
TAG54:3-FA18:3	grey	0.577463	8.58e-66	0.258237	1.59e-12	0.623208	2.4e-79	0.622089	5.49e-79	0.510751	1.74e-49	0.0679605	0.0672329
TAG54:8-FA20:4	grey	0.576987	1.16e-65	0.387514	1.99e-27	0.723639	1.05e-118	0.69178	1.82e-104	0.398616	4.61e-29	-0.00202863	0.956484
TAG51:1-FA18:0	grey	0.565918	1.06e-62	0.0421203	0.257024	0.522346	4.59e-52	0.619041	5.11e-78	0.621456	8.74e-79	0.144036	9.84e-05
TAG52:6-FA20:5	grey	0.5654	1.45e-62	-0.0467272	0.208553	0.589515	3.73e-69	0.59147	1.03e-69	0.446772	6.54e-37	-0.222942	1.25e-09
TAG49:1-FA17:0	grey	0.55787	1.29e-60	0.11239	0.00242398	0.459621	3.16e-39	0.596625	3.32e-71	0.681386	3.25e-100	-0.0527637	0.155542
TAG51:5-FA18:2	grey	0.555433	5.36e-60	-0.00307045	0.934178	0.471186	2.13e-41	0.482493	1.33e-43	0.394879	1.66e-28	-0.0208671	0.574564
TAG47:2-FA16:1	grey	0.547211	6.08e-58	0.0709172	0.0561417	0.478788	7.16e-43	0.612635	5.15e-76	0.667792	6.49e-95	0.0265468	0.475116
TAG47:1-FA17:0	grey	0.542265	9.82e-57	0.222764	1.29e-09	0.461559	1.38e-39	0.583734	1.59e-67	0.581376	7.2e-67	-0.0569157	0.125483
TAG52:1-FA20:0	grey	0.541086	1.89e-56	0.0832854	0.0248256	0.575698	2.59e-65	0.623215	2.39e-79	0.543637	4.56e-57	-0.224918	8.87e-10
TAG56:3-FA20:0	grey	0.536899	1.91e-55	0.120803	0.00110898	0.475335	3.38e-42	0.529717	9.33e-54	0.48721	1.51e-44	0.00098563	0.978849
TAG60:11-FA22:6	grey	0.53246	2.13e-54	0.132438	0.000346128	0.69289	6.23e-105	0.646875	2.76e-87	0.258601	1.48e-12	-0.195932	1.03e-07
PC(16:0/22:6)+OF	grey	0.519653	1.86e-51	0.274093	5.61e-14	0.597954	1.36e-71	0.583527	1.82e-67	0.326722	1.61e-19	0.204545	2.69e-08
TAG60:11-FA22:5	grey	0.510685	1.8e-49	0.193842	1.41e-07	0.713518	5.69e-114	0.634238	5.84e-83	0.288331	2.29e-15	-0.188612	3.07e-07
DAG(16:0/22:5)	grey	0.507141	1.05e-48	-0.118862	0.00133418	0.53752	1.36e-55	0.528103	2.21e-53	0.51625	1.07e-50	-0.337056	9.56e-21
PG(18:0/18:1)	grey	0.499296	4.91e-47	0.144031	9.84e-05	0.467075	1.29e-40	0.404864	5.2e-30	0.386932	2.42e-27	0.0123609	0.739515
PE(18:0/22:6)	grey	0.496004	2.39e-46	0.496481	1.9e-46	0.534456	7.24e-55	0.528434	1.85e-53	0.3796	2.67e-26	-0.0214569	0.563795
TAG56:3-FA20:1	grey	0.487351	1.41e-44	-0.108221	0.00350577	0.415039	1.35e-31	0.451529	9.32e-38	0.628047	6.5e-81	0.14354	0.00010401
TAG55:3-FA18:1	grey	0.482425	1.37e-43	-0.0364354	0.326907	0.419466	2.64e-32	0.477462	1.3e-42	0.532875	1.71e-54	0.169826	4.2e-06
TAG54:2-FA16:0	grey	0.478367	8.66e-43	-0.0408873	0.271225	0.430231	4.53e-34	0.473308	8.33e-42	0.554242	1.07e-59	-0.0504165	0.174792
TAG60:10-FA22:5	grey	0.478251	9.12e-43	0.226246	7.02e-10	0.70061	3.18e-108	0.600879	1.86e-72	0.321397	6.59e-19	-0.0122758	0.741244
TAG58:10-FA20:4	grey	0.475014	3.9e-42	0.354271	6.82e-23	0.676122	3.96e-98	0.575062	3.86e-65	0.181393	8.66e-07	-0.0892929	0.0161016
TAG58:10-FA22:5	grey	0.465008	3.15e-40	0.242041	3.87e-11	0.637479	4.75e-84	0.560197	3.26e-61	0.28248	8.72e-15	0.0787784	0.0338145
TAG57:2-FA18:1	grey	0.459937	2.76e-39	0.233111	2.04e-10	0.297134	2.89e-16	0.366218	1.84e-24	0.434352	9.18e-35	-0.136589	0.000223139
TAG52:1-FA16:1	grey	0.448812	2.85e-37	0.0145205	0.696099	0.441534	5.39e-36	0.502187	1.21e-47	0.610285	2.72e-75	0.0270756	0.466361
N39_D-Saccharic acid	grey	0.447627	4.62e-37	0.0701329	0.0589243	0.314269	4.18e-18	0.419453	2.65e-32	0.533476	1.23e-54	0.202513	3.71e-08
PI(18:0/18:2)	grey	0.447094	5.74e-37	0.333732	2.4e-20	0.363386	4.39e-24	0.346302	6.99e-22	0.323093	4.22e-19	0.333012	2.92e-20
TAG58:8-FA20:3	grey	0.442055	4.38e-36	0.227029	6.11e-10	0.630614	9.34e-82	0.5611	1.91e-61	0.459646	3.12e-39	0.177811	1.43e-06
TAG47:0-FA17:0	grey	0.438949	1.51e-35	0.310831	1e-17	0.398457	4.87e-29	0.522069	5.3e-52	0.56814	2.75e-63	0.0355674	0.338571
TAG56:9-FA20:4	grey	0.430442	4.17e-34	0.400855	2.12e-29	0.608778	7.86e-75	0.537058	1.75e-55	0.216051	4.08e-09	0.0309615	0.404844
PS(18:0/18:0)	grey	0.429591	5.79e-34	0.448096	3.81e-37	0.473186	8.79e-42	0.47578	2.77e-42	0.282006	9.7e-15	0.205549	2.29e-08
DAG(16:0/16:1)	grey	0.42503	3.29e-33	-0.0306523	0.409554	0.456837	1.02e-38	0.551559	5.06e-59	0.56044	2.82e-61	-0.296872	3.08e-16
TAG58:9-FA20:4	grey	0.420507	1.79e-32	0.451747	8.52e-38	0.638321	2.46e-84	0.526162	6.18e-53	0.210591	1.01e-08	0.0814064	0.0282852
TAG56:2-FA20:0	grey	0.410514	6.95e-31	0.146347	7.57e-05	0.34192	2.44e-21	0.426966	1.58e-33	0.506459	1.48e-48	0.123412	0.000861417
N92_2-Hydroxybutyric acid	grey	0.398199	5.33e-29	-0.122038	0.000984571	0.302993	7.01e-17	0.37525	1.08e-25	0.362405	5.93e-24	-0.177052	1.58e-06
TAG53:1-FA17:0	grey	0.393607	2.57e-28	0.0334873	0.367593	0.363667	4.03e-24	0.425744	2.51e-33	0.51407	3.25e-50	0.100302	0.00683588
P323_Lauroyl-L-carnitine	grey	0.391591	5.08e-28	-0.0563007	0.129627	0.344529	1.16e-21	0.341279	2.93e-21	0.386784	2.54e-27	-0.0118491	0.749933
PG(18:2/16:1)	grey	0.387253	2.17e-27	0.411005	5.82e-31	0.327951	1.15e-19	0.304129	5.3e-17	0.204472	2.72e-08	0.103057	0.00544558
PC(16:0/18:2)+OF	grey	0.377327	5.56e-26	0.404102	6.81e-30	0.262243	6.98e-13	0.210572	1.01e-08	0.16237	1.1e-05	0.438974	1.49e-35
N96_Alpha-ketoisovaleric acid	grey	0.375615	9.62e-26	0.111459	0.00263488	0.374525	1.36e-25	0.367837	1.11e-24	0.329315	7.99e-20	-0.152075	3.88e-05
P237_1,7-Dimethylxanthine/ Theophylline	grey	-0.371	4.15e-25	0.0163754	0.659578	-0.373735	1.75e-25	-0.370862	4.33e-25	-0.300017	1.45e-16	0.148922	5.62e-05
TAG54:3-FA16:1	grey	0.356059	4.01e-23	0.0951487	0.0103138	0.294443	5.49e-16	0.407985	1.72e-30	0.543697	4.41e-57	0.443233	2.73e-36
TAG58:10-FA20:5	grey	0.353531	8.5e-23	0.246418	1.67e-11	0.41916	2.95e-32	0.398575	4.68e-29	0.0485341	0.191471	-0.187347	3.69e-07
P338_Myristoyl-L-carnitine	grey	0.352072	1.31e-22	-0.0985794	0.00785915	0.255162	2.97e-12	0.31499	3.47e-18	0.441053	6.54e-36	0.0194433	0.60095
SM(26:1)	grey	-0.349824	2.52e-22	0.504756	3.42e-48	-0.348481	3.72e-22	-0.37933	2.92e-26	-0.329756	7.09e-20	0.384108	6.14e-27
N24_D-Glucuronic acid	grey	0.349369	2.88e-22	-0.0315631	0.395773	0.316433	2.4e-18	0.352202	1.26e-22	0.388796	1.3e-27	0.0887202	0.0167975
P256_5-Hydroxyindoleacetic acid	grey	0.344764	1.09e-21	0.0291925	0.432228	0.268059	2.06e-13	0.281256	1.15e-14	0.377555	5.17e-26	-0.10704	0.00388372
P42_trans-4-Hydroxy-L-proline	grey	0.34318	1.71e-21	-0.288939	1.99e-15	0.213565	6.19e-09	0.278393	2.18e-14	0.456634	1.11e-38	-0.0810178	0.0290503
CER(24:0)	grey	0.342416	2.12e-21	0.377192	5.81e-26	0.264918	3.99e-13	0.315244	3.25e-18	0.390558	7.19e-28	0.440576	7.9e-36
P252_Caffeine	grey	-0.341413	2.82e-21	0.0187544	0.613911	-0.370196	5.34e-25	-0.367891	1.1e-24	-0.268613	1.83e-13	0.253553	4.1e-12
TAG45:0-FA14:0	grey	0.341341	2.88e-21	0.0491288	0.18608	0.239607	6.13e-11	0.379775	2.53e-26	0.487926	1.08e-44	-0.0815475	0.0280117
DAG(18:1/20:3)	grey	0.337393	8.7e-21	-0.17555	1.95e-06	0.368875	8.07e-25	0.397912	5.88e-29	0.51283	6.09e-50	-0.128924	0.000497064
TAG54:1-FA20:0	grey	0.329425	7.76e-20	0.293601	6.7e-16	0.33956	4.75e-21	0.373981	1.62e-25	0.360576	1.03e-23	0.325342	2.32e-19
N67_L-Lactic acid	grey	0.325776	2.07e-19	-0.00332656	0.928702	0.298339	2.17e-16	0.346741	6.16e-22	0.426044	2.24e-33	0.136449	0.000226507
N145_glycocholate	grey	-0.324725	2.74e-19	0.0222116	0.550161	-0.292745	8.19e-16	-0.414387	1.71e-31	-0.304331	5.05e-17	0.156342	2.32e-05
LPE(18:0)	grey	0.313055	5.69e-18	0.652253	3.45e-89	0.319987	9.53e-19	0.340168	4e-21	0.294537	5.37e-16	0.487903	1.09e-44
P177_Purine	grey	-0.313038	5.71e-18	-0.0228967	0.537924	-0.346918	5.85e-22	-0.363878	3.78e-24	-0.25357	4.09e-12	0.160599	1.37e-05
TAG47:0-FA14:0	grey	0.312629	6.34e-18	0.255108	3e-12	0.210651	1e-08	0.286624	3.4e-15	0.321686	6.11e-19	0.0451234	0.224616
P103_N-Acetyl-L-lysine	grey	0.303865	5.66e-17	0.102183	0.00585598	0.294395	5.55e-16	0.253964	3.78e-12	0.199976	5.51e-08	0.215929	4.16e-09
TAG45:0-FA16:0	grey	0.301761	9.47e-17	0.0538098	0.147499	0.144099	9.77e-05	0.301275	1.07e-16	0.414621	1.57e-31	0.141439	0.000131483
TAG51:0-FA16:0	grey	0.300323	1.34e-16	0.161795	1.18e-05	0.321776	5.96e-19	0.370575	4.74e-25	0.364937	2.73e-24	0.109261	0.00320114
DAG(18:1/22:5)	grey	0.292306	9.08e-16	-0.139407	0.00016445	0.415174	1.28e-31	0.41106	5.71e-31	0.373363	1.97e-25	-0.309723	1.32e-17
LPE(16:0)	grey	0.291145	1.19e-15	0.379613	2.66e-26	0.273482	6.4e-14	0.350596	2.01e-22	0.346869	5.94e-22	0.575221	3.49e-65
P45_L-Alanine/Sarcosine	grey	0.289105	1.92e-15	0.038432	0.301078	0.213054	6.73e-09	0.249612	8.96e-12	0.270836	1.14e-13	0.0303649	0.413961
P310_Decanoyl-L-carnitine	grey	0.286842	3.23e-15	0.0253805	0.494737	0.284557	5.45e-15	0.256032	2.49e-12	0.252444	5.12e-12	0.0288626	0.437449
P296_3-Indolepropionic acid	grey	-0.28614	3.79e-15	-0.160552	1.38e-05	-0.31644	2.39e-18	-0.323297	3.99e-19	-0.238739	7.22e-11	0.17303	2.74e-06
N144_taurodeoxycholate	grey	-0.285196	4.71e-15	0.153579	3.24e-05	-0.218148	2.86e-09	-0.380824	1.8e-26	-0.430626	3.89e-34	0.108215	0.00350788
N158_glycochenodeoxycholate	grey	-0.277792	2.49e-14	0.229908	3.65e-10	-0.197185	8.48e-08	-0.326097	1.9e-19	-0.412727	3.12e-31	0.0143071	0.700348
N160_glycodeoxycholate	grey	-0.276989	2.97e-14	0.23517	1.4e-10	-0.19882	6.59e-08	-0.323536	3.75e-19	-0.406783	2.64e-30	0.013359	0.719337
N137_taurohyodeoxycholate	grey	-0.271037	1.09e-13	0.12161	0.00102616	-0.22244	1.37e-09	-0.368384	9.4e-25	-0.410559	6.83e-31	0.092299	0.0128475
TAG56:3-FA16:0	grey	0.26963	1.47e-13	0.131263	0.000391049	0.21338	6.38e-09	0.23341	1.94e-10	0.3311	4.92e-20	0.0113382	0.760379
N55_Pyruvic acid/butyric acid	grey	0.267258	2.44e-13	0.0430051	0.247156	0.304594	4.73e-17	0.306635	2.86e-17	0.266932	2.61e-13	0.0126821	0.733001
N143_taurochenodeoxycholate	grey	-0.265544	3.5e-13	0.158018	1.89e-05	-0.217417	3.24e-09	-0.364699	2.94e-24	-0.372289	2.77e-25	0.127339	0.000583523
SM(24:0)	grey	-0.263363	5.53e-13	0.518926	2.71e-51	-0.249752	8.71e-12	-0.292962	7.78e-16	-0.266884	2.64e-13	0.558503	8.86e-61
N148_glycohyodeoxycholate	grey	-0.263332	5.57e-13	0.23299	2.09e-10	-0.187502	3.61e-07	-0.313262	5.4e-18	-0.393126	3.02e-28	0.0208584	0.574723
TAG56:3-FA18:1	grey	0.256879	2.1e-12	-0.0765542	0.0391907	0.231851	2.57e-10	0.260184	1.07e-12	0.335451	1.49e-20	-0.0150495	0.685608
P27_Asparagine	grey	0.256611	2.22e-12	-0.162352	1.1e-05	0.162921	1.03e-05	0.203661	3.09e-08	0.285412	4.48e-15	-0.193014	1.6e-07
P89_creatinine	grey	0.249976	8.34e-12	-0.0878142	0.0179525	0.14517	8.65e-05	0.219091	2.44e-09	0.32093	7.45e-19	0.0959453	0.00968992
P136_Homovanillic acid	grey	-0.248345	1.15e-11	-0.0853072	0.0215173	-0.24834	1.15e-11	-0.261742	7.74e-13	-0.304944	4.34e-17	0.0923358	0.0128116
P250_Riboflavin	grey	0.245206	2.11e-11	-0.00278704	0.940242	0.157158	2.1e-05	0.246377	1.68e-11	0.380743	1.84e-26	0.135871	0.000240938
FFA(20:3)	grey	-0.24366	2.84e-11	0.0389289	0.294866	-0.133072	0.000323937	-0.217816	3.03e-09	-0.252062	5.52e-12	0.228561	4.65e-10
P23_3-Methylhistidine	grey	0.243483	2.94e-11	-0.102668	0.00562504	0.159023	1.67e-05	0.207896	1.57e-08	0.242056	3.86e-11	0.0784725	0.0345144
N167_deoxycholate	grey	-0.242297	3.69e-11	0.0605515	0.103057	-0.120979	0.00109042	-0.191562	1.98e-07	-0.376788	6.61e-26	0.224962	8.8e-10
P15_NNN-Trimethyllysine	grey	0.239944	5.76e-11	-0.0887348	0.0167794	0.201137	4.6e-08	0.210896	9.62e-09	0.212966	6.83e-09	0.0988	0.00772088
TAG58:3-FA18:1	grey	0.239848	5.86e-11	-0.176633	1.68e-06	0.14685	7.14e-05	0.206578	1.94e-08	0.32516	2.44e-19	-0.0325836	0.380669
P288_3,3',5-Triiodo-L-thyronine	grey	-0.238208	7.97e-11	0.0285583	0.442299	-0.308752	1.69e-17	-0.314845	3.6e-18	-0.206253	2.04e-08	0.262338	6.84e-13
Carnitine_C16	grey	0.235725	1.26e-10	0.0517305	0.163809	0.147833	6.38e-05	0.241401	4.37e-11	0.344271	1.25e-21	0.152559	3.66e-05
PG(18:2/18:2)	grey	0.234967	1.45e-10	0.154559	2.88e-05	0.153214	3.39e-05	0.123559	0.000849074	0.0981546	0.0081317	0.217813	3.03e-09
N157_cholate	grey	-0.234478	1.59e-10	0.0263313	0.478709	-0.241644	4.17e-11	-0.247884	1.26e-11	-0.240069	5.62e-11	0.215432	4.53e-09
DAG(18:0/22:6)	grey	0.233567	1.88e-10	-0.0754238	0.04219	0.286921	3.17e-15	0.252038	5.55e-12	-0.0137961	0.71056	-0.193449	1.5e-07
N132_tauro-muricholate	grey	-0.233435	1.93e-10	-0.107599	0.0037006	-0.229571	3.88e-10	-0.367473	1.25e-24	-0.278956	1.92e-14	0.0975929	0.00850502
P33_L-Homoarginine	grey	0.232864	2.14e-10	-0.0290911	0.433829	0.208859	1.34e-08	0.20625	2.05e-08	0.211373	8.89e-09	0.150068	4.92e-05
P293_Octanoyl-L-carnitine	grey	0.232534	2.27e-10	0.0455096	0.220669	0.160367	1.41e-05	0.140576	0.000144639	0.176182	1.79e-06	0.0935156	0.0117053
N163_Tetradecanedioic acid	grey	0.228706	4.53e-10	0.0331046	0.373096	0.239714	6.01e-11	0.28922	1.87e-15	0.309427	1.42e-17	-0.0182033	0.624366
PC(16:0/22:5)+OF	grey	0.227306	5.82e-10	0.194056	1.37e-07	0.237082	9.83e-11	0.246796	1.55e-11	0.347491	4.96e-22	0.403959	7.16e-30
N44_Adenosine-5'-diphosphoglucose	grey	-0.225742	7.67e-10	0.344432	1.19e-21	-0.0499432	0.178881	-0.0659716	0.0756607	-0.152749	3.58e-05	0.0240361	0.517881
P308_Palmitoleic acid	grey	0.225309	8.28e-10	-0.135978	0.000238206	0.226876	6.28e-10	0.271919	8.99e-14	0.235787	1.25e-10	-0.0644417	0.0827136
P244_Quinaldic acid	grey	0.223339	1.17e-09	-0.0703941	0.0579852	0.16816	5.22e-06	0.218851	2.54e-09	0.296715	3.2e-16	0.0529442	0.154131
FFA(20:5)	grey	0.219627	2.22e-09	-0.207977	1.55e-08	0.150275	4.8e-05	0.117322	0.00154198	0.18147	8.56e-07	0.0218769	0.556186
P258_Valeryl-L-carnitine/ Isovaleryl-L-carnitine	grey	-0.21721	3.35e-09	0.176097	1.81e-06	-0.349045	3.16e-22	-0.323485	3.8e-19	-0.291906	9.98e-16	0.0528689	0.154719
P83_D-homocitrulline	grey	0.21415	5.61e-09	-0.0824047	0.0263988	0.155581	2.55e-05	0.208473	1.43e-08	0.249937	8.4e-12	-0.00521289	0.888488
N33_D-Gluconic acid	grey	0.21007	1.1e-08	0.0562216	0.130167	0.167512	5.68e-06	0.172509	2.94e-06	0.148611	5.83e-05	-0.0950286	0.0104109
P106_5-Aminovaleric acid/ Guanidineacetic acid	grey	-0.208364	1.45e-08	0.232898	2.12e-10	-0.212729	7.11e-09	-0.252392	5.17e-12	-0.271047	1.08e-13	-0.0700786	0.059121
N31_Mannose	grey	0.207001	1.81e-08	0.0573828	0.122406	0.200232	5.3e-08	0.124856	0.00074737	0.0968963	0.00898924	0.0384143	0.301301
P128_3-Ureidopropionic acid	grey	-0.205856	2.18e-08	0.119127	0.00130107	-0.260218	1.06e-12	-0.253951	3.79e-12	-0.162926	1.02e-05	0.0396987	0.285415
P115_Methylcysteine	grey	-0.20528	2.39e-08	-0.0381931	0.304095	-0.189586	2.66e-07	-0.250189	8e-12	-0.264529	4.33e-13	0.0221014	0.552141
TAG56:1-FA18:1	grey	0.202272	3.85e-08	0.113162	0.00226089	0.146245	7.65e-05	0.174616	2.21e-06	0.280286	1.43e-14	0.111871	0.00253954
N15_Cysteinesulfinic acid	grey	-0.202151	3.92e-08	0.135832	0.000241958	-0.256282	2.37e-12	-0.290049	1.54e-15	-0.246474	1.65e-11	0.297404	2.71e-16
P36_L-Homoserine/L-Threonine	grey	-0.200661	4.95e-08	0.038283	0.302957	-0.287307	2.9e-15	-0.301073	1.12e-16	-0.237135	9.74e-11	0.192851	1.64e-07
N45_Uridine 5-diphosphoglucose	grey	-0.199313	6.11e-08	0.544529	2.76e-57	-0.243424	2.97e-11	-0.169847	4.18e-06	-0.153326	3.34e-05	0.00199518	0.957201
P290_Adenylosuccinic acid	grey	-0.198729	6.69e-08	0.161545	1.22e-05	-0.14865	5.8e-05	-0.269545	1.5e-13	-0.379902	2.42e-26	-0.0144509	0.697483
P313_trans-1,2-Cyclohexanediol	grey	0.198731	6.69e-08	0.130428	0.000426196	0.22201	1.47e-09	0.226692	6.49e-10	0.215151	4.75e-09	-0.0688781	0.0636127
CE(18:2)	grey	0.198564	6.86e-08	0.32894	8.84e-20	0.0881306	0.0175415	0.069614	0.0608271	0.0968757	0.00900392	0.565012	1.83e-62
P98_Adenosine 3',5'-diphosphate	grey	-0.196428	9.52e-08	0.414065	1.92e-31	-0.0687651	0.0640499	-0.0667797	0.0721382	-0.169448	4.41e-06	-0.0633681	0.087973
P265_N-Acetyl-L-phenylalanine	grey	0.193123	1.57e-07	0.244777	2.29e-11	0.178578	1.28e-06	0.189831	2.56e-07	0.215001	4.87e-09	-0.0836233	0.0242437
N174_7-Dehydrocholesterol	grey	0.191271	2.07e-07	0.0906158	0.0145897	0.175227	2.03e-06	0.187657	3.53e-07	0.212331	7.59e-09	0.0146947	0.692637
P331_Decanoic acid	grey	0.189531	2.68e-07	-0.0505834	0.173368	0.117144	0.00156782	0.180667	9.59e-07	0.252334	5.23e-12	-0.0322451	0.385639
P300_Cortexolone	grey	0.189093	2.86e-07	-0.0827389	0.0257918	0.284391	5.66e-15	0.282125	9.45e-15	0.277894	2.43e-14	0.110175	0.00295347
FFA(16:2)	grey	0.186505	4.17e-07	0.178993	1.21e-06	0.103862	0.00509057	0.122749	0.000918955	0.00955036	0.797263	-0.103472	0.0052598
PA(18:1/20:3)	grey	0.186383	4.24e-07	-0.166993	6.08e-06	0.104514	0.00481848	0.185667	4.71e-07	0.270435	1.24e-13	0.024331	0.512757
P49_L-Threonine/L-Homoserine	grey	-0.184719	5.39e-07	0.0539383	0.146533	-0.264646	4.23e-13	-0.286071	3.85e-15	-0.242552	3.51e-11	0.226857	6.3e-10
P204_4-Pyridoxic acid	grey	0.184446	5.61e-07	0.159763	1.52e-05	0.159558	1.56e-05	0.223025	1.24e-09	0.25122	6.52e-12	0.168787	4.81e-06
P147_L-Methionine	grey	-0.182301	7.61e-07	0.220455	1.93e-09	-0.264153	4.69e-13	-0.251814	5.8e-12	-0.0803566	0.030393	0.103774	0.00512837
P164_N-Acetyl-L-alanine	grey	0.181978	7.97e-07	-0.1456	8.24e-05	0.282483	8.71e-15	0.274782	4.82e-14	0.248951	1.02e-11	-0.339823	4.41e-21
P124_L-Valine	grey	-0.179176	1.18e-06	0.0335505	0.366688	-0.252333	5.23e-12	-0.208288	1.47e-08	-0.171007	3.59e-06	-0.0713333	0.0547104
P243_Riboflavin -monophosphate	grey	0.176338	1.75e-06	0.311109	9.32e-18	0.204981	2.51e-08	0.16793	5.38e-06	0.0987144	0.00777428	0.096935	0.0089617
PI(18:1/20:3)	grey	-0.176268	1.76e-06	0.144277	9.57e-05	-0.195821	1.04e-07	-0.263873	4.97e-13	-0.191637	1.96e-07	0.466297	1.8e-40
P267_Hexanoyl-L-carnitine	grey	0.175995	1.83e-06	0.0900904	0.0151745	0.0566676	0.127142	0.0951118	0.0103436	0.154756	2.82e-05	0.259162	1.32e-12
N141_4-Hydroxyphenylpyruvic acid	grey	0.175475	1.97e-06	0.0381262	0.304943	0.145334	8.49e-05	0.172501	2.94e-06	0.123014	0.000895489	-0.0337416	0.363963
TAG54:2-FA20:1	grey	0.175113	2.07e-06	-0.0261142	0.482343	0.140528	0.000145412	0.148755	5.73e-05	0.308799	1.67e-17	0.0378214	0.308829
P328_DL-4-Hydroxy-3-methoxymandelic acid	grey	0.17319	2.68e-06	0.188252	3.23e-07	0.291411	1.12e-15	0.18371	6.23e-07	0.0587483	0.113746	0.167382	5.78e-06
P170_L-Isoleucine	grey	-0.172934	2.77e-06	0.128022	0.000544689	-0.254036	3.72e-12	-0.23897	6.91e-11	-0.109855	0.00303809	0.0575565	0.121277
PC(18:0/22:5)+OF	grey	0.171657	3.29e-06	0.221951	1.49e-09	0.202819	3.53e-08	0.224058	1.03e-09	0.292756	8.17e-16	0.36986	5.93e-25
P227_Theobromine	grey	-0.171182	3.51e-06	0.0280577	0.450344	-0.135795	0.000242924	-0.168022	5.32e-06	-0.0594611	0.109422	0.0797424	0.0316876
P190_Thymine	grey	0.169906	4.15e-06	0.297028	2.97e-16	0.115924	0.00175605	0.140283	0.000149387	0.107343	0.00378342	-0.0370573	0.318711
PC(16:0/14:0)+OF	grey	-0.165505	7.37e-06	0.52107	8.91e-52	-0.193864	1.41e-07	-0.220475	1.92e-09	-0.174485	2.25e-06	0.411847	4.29e-31
P57_L-Glutamic acid	grey	-0.163392	9.66e-06	0.0766917	0.0388386	-0.268224	1.99e-13	-0.206873	1.85e-08	-0.130319	0.000430993	0.302001	8.93e-17
P254_2-Aminocaprylic acid	grey	0.162227	1.12e-05	-0.208313	1.47e-08	0.144519	9.31e-05	0.132105	0.000358347	0.200899	4.77e-08	0.0127717	0.731188
N74_acetyl-l-aspartic acid	grey	-0.162065	1.14e-05	0.211737	8.38e-09	-0.300764	1.21e-16	-0.276808	3.09e-14	-0.177287	1.53e-06	0.11482	0.00194379
P342_Protoporphyrin IX	grey	0.161075	1.29e-05	0.0784484	0.0345699	0.0540321	0.145831	0.136685	0.000220833	0.257864	1.72e-12	-0.0681261	0.0665673
N21_Pentose-phosphate	grey	-0.160663	1.36e-05	0.402705	1.11e-29	-0.119991	0.00119861	-0.146185	7.71e-05	-0.217617	3.13e-09	0.316038	2.65e-18
PC(14:0/18:2)+OF	grey	0.159462	1.58e-05	0.421217	1.38e-32	0.104142	0.0049719	0.0603787	0.104046	0.119592	0.00124498	0.586792	2.21e-68
P44_Phosphocholine	grey	-0.159165	1.64e-05	0.288021	2.46e-15	-0.210239	1.07e-08	-0.133217	0.000319054	-0.165396	7.47e-06	0.0658708	0.07611
P87_L-Alpha-aminobutyric acid/ 2-Aminoisobutyric acid	grey	0.159101	1.66e-05	0.126922	0.000608434	0.0855941	0.0210804	0.086538	0.0196969	0.0864598	0.0198084	0.0390116	0.293841
N27_N-Acetyl-D-Glucosamine 6-Phosphate	grey	0.155119	2.7e-05	0.21858	2.66e-09	0.0878846	0.0178603	0.172602	2.9e-06	0.283481	6.95e-15	0.282554	8.58e-15
P281_Hydrocortisone	grey	0.154866	2.78e-05	-0.344388	1.21e-21	0.132545	0.000342283	0.130305	0.000431619	0.186572	4.13e-07	0.0789021	0.033535
FFA(20:0)	grey	0.154593	2.87e-05	0.0662594	0.0743906	-0.0185103	0.618533	-0.00500263	0.892959	0.0924349	0.0127153	-0.101163	0.00637058
PC(14:0/20:4)+OF	grey	0.153966	3.1e-05	0.525826	7.38e-53	0.187027	3.86e-07	0.14302	0.000110251	0.11616	0.00171804	0.466507	1.65e-40
P72_Cytidine 5'-diphosphocholine	grey	-0.150823	4.5e-05	0.347983	4.3e-22	-0.128494	0.000519246	-0.104247	0.00492819	-0.161751	1.19e-05	0.0523171	0.159075
P187_2-Hydroxypyridine	grey	-0.149913	5.01e-05	0.0679314	0.0673502	-0.235958	1.21e-10	-0.224552	9.46e-10	-0.0405551	0.275142	0.0450669	0.225197
P142_guanine	grey	0.148119	6.17e-05	0.0735174	0.0476869	0.0421352	0.256855	0.126669	0.000624096	0.326828	1.56e-19	0.148169	6.13e-05
N108_Pantothenic acid	grey	0.147869	6.35e-05	0.227744	5.38e-10	0.061231	0.0992429	0.142796	0.000113051	0.131478	0.00038243	0.111476	0.00263087
P80_Carnitine	grey	0.147285	6.79e-05	0.263669	5.19e-13	0.0754368	0.0421545	0.12892	0.000497263	0.0872602	0.0186924	0.122059	0.00098254
FFA(16:1)	grey	-0.144147	9.71e-05	0.108522	0.00341526	-0.212944	6.86e-09	-0.0976677	0.00845446	-0.0299153	0.420912	-0.180265	1.01e-06
P320_Methylmalonic acid	grey	0.144127	9.74e-05	0.270053	1.34e-13	0.143705	0.000102099	0.163959	8.99e-06	0.157395	2.04e-05	-0.0071032	0.848476
FFA(14:0)	grey	-0.142551	0.000116187	0.164436	8.45e-06	-0.232085	2.46e-10	-0.285076	4.84e-15	-0.17726	1.54e-06	0.409438	1.02e-30
N151_7,12-diketolithocholate	grey	-0.14176	0.000126889	0.175631	1.92e-06	-0.174244	2.32e-06	-0.210694	9.94e-09	-0.107831	0.00362677	0.363335	4.46e-24
PI(16:0/18:1)	grey	0.140271	0.000149582	0.224226	1e-09	0.0471497	0.204464	0.136276	0.00023073	0.249228	9.66e-12	0.504711	3.5e-48
N114_Xanthurenic acid	grey	-0.137854	0.000194695	0.14316	0.000108543	-0.188362	3.18e-07	-0.135922	0.000239645	0.00690833	0.852584	0.254629	3.3e-12
P7_5-Hydroxylysine	grey	0.13713	0.00021052	0.0540106	0.145992	0.0713711	0.0545819	0.107442	0.00375123	0.197585	7.98e-08	0.140083	0.000152706
P160_hypoxanthine	grey	-0.136268	0.000230947	-0.0994446	0.00732918	-0.217444	3.22e-09	-0.177703	1.45e-06	-0.0672246	0.0702568	0.160113	1.46e-05
LPI(20:4)	grey	-0.135302	0.000256021	0.131929	0.000364956	-0.146163	7.73e-05	-0.110396	0.00289624	-0.130511	0.000422565	0.483705	7.63e-44
P92_Creatine	grey	0.135063	0.000262593	0.160445	1.4e-05	0.0179859	0.628511	0.102728	0.00559694	0.143081	0.000109501	0.00825188	0.824343
P232_3-Hydroxyanthranilic acid	grey	-0.134766	0.000270995	0.351461	1.56e-22	-0.127043	0.000601112	-0.138649	0.000178614	-0.121053	0.00108267	0.518315	3.71e-51
P149_Niacinamide	grey	-0.134184	0.000288207	0.485247	3.75e-44	-0.194264	1.32e-07	-0.143453	0.000105033	-0.160964	1.31e-05	0.224939	8.84e-10
TAG58:2-FA18:1	grey	0.134159	0.000288968	0.0615539	0.0974695	0.0904755	0.0147439	0.0995777	0.00725051	0.213031	6.76e-09	0.115535	0.00182027
FFA(20:4)	grey	0.134133	0.000289754	-0.30874	1.69e-17	0.147313	6.77e-05	0.215007	4.86e-09	0.236307	1.14e-10	-0.270459	1.23e-13
PC(16:0/18:0)+OF	grey	0.133487	0.000310142	0.594344	1.53e-70	0.11704	0.00158308	0.103039	0.0054538	0.106705	0.00399744	0.530725	5.43e-54
PC(16:0/18:1)+OF	grey	0.12957	0.00046538	0.506668	1.33e-48	0.056009	0.131629	0.0747105	0.0441807	0.15161	4.1e-05	0.469714	4.06e-41
P74_Betaine	grey	0.128922	0.000497149	-0.113895	0.00211529	0.107596	0.00370146	0.113714	0.00215037	0.0201238	0.588271	-0.469089	5.34e-41
N95_p-Hydroxyphenyllactic acid	grey	-0.128519	0.000517933	0.0194835	0.600198	-0.210144	1.09e-08	-0.188564	3.09e-07	-0.0396197	0.286375	0.085303	0.0215239
P123_Pipecolinic acid	grey	0.127486	0.000574946	-0.0496392	0.181544	0.0780987	0.0353864	0.0992418	0.00745042	0.0108639	0.770115	-0.0574858	0.121735
N57_N-Acetyl-DL-serine	grey	0.126581	0.000629613	0.163612	9.39e-06	0.0604968	0.103369	0.069849	0.0599591	0.0804442	0.0302121	0.0690643	0.0628981
P148_Guanosine monophosphate	grey	-0.125164	0.000724948	0.250996	6.82e-12	-0.175902	1.85e-06	-0.148719	5.76e-05	-0.0878632	0.0178884	-0.0404033	0.276943
P188_Lumazine	grey	-0.124804	0.000751263	0.0576517	0.120661	-0.243369	3.01e-11	-0.229456	3.96e-10	-0.0240225	0.518118	0.127936	0.000549397
N169_Nonadecanoic acid	grey	0.124051	0.000809131	0.00567387	0.8787	0.0915679	0.0135804	0.113945	0.00210576	0.155563	2.55e-05	0.0316398	0.394626
N63_N-Acetylglycine	grey	0.122752	0.000918631	0.227986	5.15e-10	0.169936	4.14e-06	0.152682	3.61e-05	0.108106	0.00354124	0.0470877	0.20506
LPC(20:0) +OF	grey	0.122037	0.000984656	0.520615	1.13e-51	0.180371	9.99e-07	0.168548	4.96e-06	0.130847	0.000408189	0.352089	1.3e-22
N134_3-Phenyllactic acid	grey	0.121999	0.00098834	-0.113641	0.00216478	0.00318866	0.93165	0.0491663	0.185744	0.213803	5.95e-09	-0.0498836	0.1794
P311_acetyl phosphate	grey	0.120292	0.00116457	0.264785	4.11e-13	0.13281	0.000332953	0.10658	0.00404048	0.108844	0.00332047	0.113512	0.00219026
N173_Palmitic acid	grey	0.118954	0.00132261	0.0246109	0.507918	0.0997706	0.0071379	0.119096	0.00130493	0.147718	6.46e-05	-0.0202617	0.585717
N61_Isocitric acid	grey	0.117057	0.00158058	0.171162	3.51e-06	0.064059	0.0845585	0.0488629	0.188477	0.0674616	0.069271	0.264769	4.12e-13
P25_glycine	grey	-0.116509	0.00166331	0.199698	5.76e-08	-0.227146	5.98e-10	-0.174737	2.17e-06	-0.0562905	0.129696	-0.0783198	0.0348682
Cholesterol	grey	0.116479	0.0016679	0.594406	1.47e-70	0.0955091	0.0100272	0.0684693	0.0652054	0.0338033	0.363086	0.615273	7.8e-77
P172_Pyridoxal 5'-phosphate hydrate	grey	0.116314	0.00169376	0.178317	1.33e-06	0.0990222	0.00758378	0.12372	0.000835835	0.170042	4.08e-06	-0.0444598	0.231513
P219_5'-Deoxyadenosine	grey	0.11543	0.00183788	0.0136964	0.712558	0.112418	0.00241785	0.0736946	0.0471518	0.106913	0.00392649	0.110681	0.00282397
CE(16:0)	grey	-0.115108	0.00189322	-0.263693	5.16e-13	-0.227596	5.52e-10	-0.106857	0.00394531	0.0659781	0.075632	0.0151225	0.684163
P238_5'-Deoxy-5'-(methylthio)adenosine	grey	0.114597	0.00198407	0.289869	1.6e-15	0.154655	2.85e-05	0.106582	0.00403987	0.141933	0.000124465	0.281713	1.04e-14
N36_D-(-)-3-Phosphoglyceric acid	grey	-0.114316	0.00203557	0.335024	1.68e-20	-0.111853	0.00254362	-0.0628046	0.0908396	-0.0693175	0.0619374	-0.125695	0.000687755
N161_4-Hydroxy-3-methoxyphenylglycol/ 3,4-Dihydroxymandelic acid	grey	0.112599	0.00237886	-0.100822	0.00655122	0.0388474	0.29588	0.0727207	0.0501558	0.0972457	0.00874341	-0.1882	3.26e-07
N117_Pimelic acid	grey	0.112547	0.00238996	0.137954	0.000192614	0.117806	0.0014736	0.135016	0.000263912	0.167373	5.79e-06	0.0708407	0.0564085
N130_Mandelic acid	grey	0.112045	0.00250027	-0.295049	4.75e-16	0.0561701	0.13052	0.0400055	0.281705	0.163651	9.35e-06	0.0211731	0.568964
P193_L-Tyrosine	grey	-0.111388	0.00265176	0.0434378	0.242428	-0.216219	3.97e-09	-0.199296	6.13e-08	-0.0114931	0.757206	0.0603692	0.104101
P18_L-Arginine	grey	-0.110811	0.00279147	0.192022	1.85e-07	-0.0288706	0.437322	-0.133591	0.000306782	-0.194989	1.19e-07	0.11325	0.00224289
P319_Ergocalciferol	grey	0.110389	0.00289812	0.0508006	0.171527	0.115957	0.00175056	0.206352	2.01e-08	0.213235	6.54e-09	-0.00821825	0.825047
P79_Trimethylamine N-oxide	grey	0.109304	0.00318926	0.043855	0.23793	0.188627	3.06e-07	0.155899	2.45e-05	0.0290281	0.434825	-0.117993	0.00144806
N77_citric acid	grey	0.109242	0.0032066	0.0459561	0.216169	0.0741284	0.0458632	0.0334275	0.368449	0.0375597	0.31219	0.179702	1.1e-06
P117_Adenosine 5'-diphosphoribose	grey	-0.107379	0.00377165	0.473946	6.27e-42	-0.176754	1.65e-06	-0.115439	0.00183636	-0.114663	0.00197197	-0.0229746	0.536542
N125_Hydroxyisocaproic acid	grey	0.106934	0.00391926	-0.0450256	0.225623	0.036957	0.320024	0.0686083	0.0646599	0.134435	0.000280651	-0.0757787	0.0412282
LPG(18:2)	grey	-0.106593	0.004036	-0.014868	0.689199	-0.0344513	0.353956	-0.125977	0.000668741	-0.135303	0.000255992	0.441047	6.55e-36
P318_Linoleic acid	grey	0.104694	0.00474564	0.0369941	0.319539	0.159551	1.57e-05	0.131144	0.000395861	0.111545	0.00261481	0.053623	0.148911
N18_L-Homocysteic acid	grey	-0.104274	0.00491693	-0.0164813	0.657517	-0.0506871	0.172487	-0.0688907	0.0635642	-0.129126	0.000486947	-0.0254137	0.494174
N11_O-Phosphorylethanolamine	grey	-0.104021	0.00502279	0.568116	2.79e-63	-0.113135	0.0022663	-0.106427	0.00409411	-0.147695	6.48e-05	0.221048	1.74e-09
LPG(16:0)	grey	-0.103843	0.0050987	0.372479	2.6e-25	-0.012716	0.732315	-0.0566273	0.127413	-0.0920523	0.0130909	0.496079	2.31e-46
P185_3-Hydroxy-DL-kynurenine	grey	-0.103731	0.00514675	-0.151607	4.1e-05	-0.00150687	0.967669	-0.0708618	0.0563349	-0.0641043	0.0843383	0.00189906	0.959261
P347_Cholesteryl oleate	grey	0.103648	0.00518267	0.0526817	0.156187	0.0928149	0.0123517	0.0502031	0.176628	-0.00865984	0.815811	0.226625	6.56e-10
P325_Cholesteryl acetate	grey	0.103634	0.00518868	0.197077	8.62e-08	0.0953395	0.0101612	0.128868	0.000499901	0.156282	2.34e-05	0.0447585	0.22839
P184_Leucine	grey	-0.103501	0.00524708	0.135097	0.000261636	-0.144216	9.64e-05	-0.102766	0.00557931	-0.0166515	0.654209	-0.0483539	0.193127
P316_Dihydroxyfumaric acid hydrate	grey	0.103081	0.00543441	0.0318311	0.391772	0.120513	0.00114026	0.0756354	0.0416144	-0.0630838	0.0894103	-0.0979855	0.00824254
N127_3-hydroxybenzoic acid	grey	-0.103073	0.00543811	0.0451549	0.224292	-0.00191918	0.95883	-0.0530363	0.153415	-0.167548	5.66e-06	0.0892487	0.0161543
P12_L-Histidine	grey	-0.101778	0.00605573	0.043172	0.245324	-0.121496	0.00103753	-0.118597	0.00136793	-0.0372119	0.316696	0.115097	0.001895
P94_Trigonelline	grey	-0.101181	0.00636118	-0.232568	2.26e-10	-0.143762	0.000101442	-0.0786876	0.0340209	-0.11177	0.00256259	-0.149896	5.02e-05
P291_2'-Deoxyadenosine 5'-triphosphate	grey	0.0999151	0.00705461	0.106348	0.00412172	0.158984	1.68e-05	0.147136	6.91e-05	-0.0193131	0.60339	0.107307	0.0037953
N5_Hexose-phosphate	grey	-0.0999084	0.00705845	0.190125	2.45e-07	-0.184584	5.5e-07	-0.0966131	0.009193	-0.0346862	0.350681	0.0458261	0.217472
P10_Ornithine	grey	-0.0998069	0.00711688	-0.0765814	0.0391207	-0.189937	2.52e-07	-0.14561	8.23e-05	-0.0765177	0.0392847	-0.137584	0.000200471
N120_Indoxyl sulfate	grey	-0.0997753	0.00713521	0.0930143	0.0121646	-0.0573792	0.122429	-0.0730037	0.049267	-0.0651257	0.0794972	0.0607589	0.101881
P221_1-Methyladensine	grey	0.0991551	0.00750283	0.0143821	0.698853	0.0639424	0.085127	0.0609266	0.100937	0.107938	0.00359313	-0.0350041	0.346281
Carnitine_C4	grey	-0.0985211	0.00789608	0.242184	3.77e-11	-0.114587	0.00198579	-0.118541	0.0013752	-0.166462	6.51e-06	0.152573	3.66e-05
N71_Suberic acid	grey	0.0978751	0.00831565	0.0560123	0.131606	0.0595971	0.108611	0.0132469	0.721593	0.0162636	0.661759	0.121894	0.000998419
P138_adenine	grey	-0.0967055	0.00912607	0.163009	1.01e-05	-0.000627705	0.986529	0.0336875	0.364734	0.0454542	0.221233	0.177937	1.4e-06
P294_L-Thyroxine	grey	-0.0966507	0.00916572	0.148428	5.95e-05	-0.118671	0.0013585	-0.142758	0.000113527	-0.109467	0.00314388	0.251516	6.15e-12
P266_Anthranilic acid	grey	0.0943021	0.0110156	0.389736	9.48e-28	0.00237659	0.94903	0.0509721	0.170083	0.0444144	0.231991	0.311287	8.91e-18
N93_3-Hydroxy-3-methylglutaric acid	grey	0.0940233	0.0112559	0.175704	1.91e-06	-0.00137399	0.970519	-0.0221323	0.551585	0.0362056	0.329969	-0.038926	0.294903
DAG(16:1/18:0)	grey	0.0939369	0.0113313	-0.298143	2.27e-16	0.0769556	0.0381702	0.137416	0.000204146	0.290874	1.27e-15	-0.296492	3.37e-16
P162_N-Acetyl-DL-glutamic acid	grey	0.0936479	0.0115868	-0.17344	2.59e-06	0.0582899	0.116598	0.0732381	0.0485405	0.0736093	0.0474087	-0.0896772	0.0156488
N23_hexol_Dulcitol/Sorbitol	grey	-0.0927868	0.0123783	0.274008	5.71e-14	-0.12966	0.000461111	-0.131908	0.000365755	-0.136141	0.000234107	0.323448	3.84e-19
N12_6-Phosphogluconic acid	grey	-0.0916985	0.0134468	0.520686	1.09e-51	-0.147027	7e-05	-0.103773	0.00512872	-0.0259991	0.484277	0.314351	4.09e-18
FFA(16:0)	grey	0.0916744	0.0134714	-0.149122	5.49e-05	0.034546	0.352633	0.129048	0.000490807	0.113493	0.00219393	-0.0682775	0.0659636
N115_2-Isopropylmalic acid	grey	0.091065	0.0141056	0.124563	0.000769356	0.0602508	0.104783	0.0981612	0.00812741	0.151838	3.99e-05	0.0927458	0.0124171
N80_3-hydroxybutyric acid	grey	0.0887281	0.0167877	0.150781	4.52e-05	0.122989	0.000897707	0.060594	0.102816	0.0583325	0.116331	0.361032	9e-24
P332_Gamma-Linolenic acid	grey	0.0883737	0.0172314	0.0765333	0.0392445	-0.0281943	0.448139	0.0156845	0.673093	0.137773	0.000196414	0.00259757	0.944298
P90_L-Proline	grey	-0.0878489	0.0179071	0.0977695	0.00838603	-0.164431	8.46e-06	-0.150127	4.88e-05	-0.0730788	0.0490333	0.21912	2.42e-09
N42_Uridine 5'-diphosphogalactose	grey	-0.0871226	0.0188803	0.562077	1.06e-61	-0.113132	0.00226694	-0.0432022	0.244994	-0.0700954	0.0590601	-0.00639985	0.863324
FFA(22:6)	grey	-0.087046	0.0189856	-0.274651	4.96e-14	0.0455707	0.22005	0.00248022	0.94681	-0.0145677	0.69516	0.160704	1.36e-05
LCER(16:0)	grey	0.086041	0.0204152	0.145288	8.54e-05	0.0811423	0.0288033	0.142196	0.000120874	0.0897342	0.0155826	0.0532072	0.152093
P307_Seleno-DL-methionine	grey	0.0848987	0.022153	0.169854	4.18e-06	0.0678832	0.0675451	0.0983543	0.00800257	0.0890978	0.0163357	0.00618102	0.867954
N22_3-Dehydroshikimic acid	grey	-0.0825947	0.0260522	-0.0192285	0.604979	-0.0660235	0.0754305	-0.0557056	0.133736	-0.0493969	0.183687	-0.0506559	0.172752
N32_D-Glutamic acid_neg	grey	-0.0820398	0.0270753	0.194549	1.27e-07	-0.179753	1.09e-06	-0.138383	0.000183861	-0.0743478	0.0452227	0.354444	6.49e-23
PG(18:1/18:1)	grey	0.0816288	0.0278552	0.392509	3.72e-28	0.182019	7.92e-07	0.0996665	0.00719847	-0.0506836	0.172516	0.201829	4.13e-08
PC(16:0/18:3)+OF	grey	0.0812638	0.028564	0.349991	2.4e-22	-0.122045	0.00098391	-0.0441562	0.234719	0.126328	0.000645698	0.61279	4.61e-76
N168_glycolithocholate	grey	0.0790208	0.0332686	0.14003	0.000153598	0.0831211	0.0251127	-0.032434	0.38286	-0.0811588	0.0287707	-0.0150181	0.686227
Carnitine_C2	grey	-0.0777784	0.0361483	-0.120838	0.0011053	-0.117507	0.00151558	-0.103611	0.00519863	-0.117378	0.00153386	-0.092622	0.0125351
P314_cis-4,7,10,13,16,19-Docosahexaenoic acid	grey	0.0765064	0.0393139	0.178852	1.24e-06	0.0870744	0.0189465	0.0818661	0.0274026	0.102019	0.005936	0.0862036	0.0201777
P28_Pyridoxamine	grey	0.0758886	0.040934	0.181021	9.12e-07	0.0837182	0.0240825	0.0561848	0.130419	0.0354068	0.340758	0.0428733	0.248609
N100_2,5-Dihydroxybenzoic acid	grey	-0.0743213	0.0452997	-0.0878058	0.0179635	-0.0868798	0.0192158	-0.0519029	0.162406	-0.023278	0.531173	-0.141444	0.000131415
P317_Citramalate	grey	0.0743102	0.0453319	0.0406688	0.273797	0.0849793	0.0220264	0.0402828	0.27838	-0.111877	0.00253826	-0.127846	0.000554431
LCER(24:0)	grey	0.0742462	0.0455184	0.420608	1.73e-32	0.0345242	0.352938	0.0252611	0.496769	-0.0702562	0.0584794	0.0592705	0.110565
P114_2'-Deoxycytidine 5'-diphosphate	grey	0.0735546	0.0475741	-0.00616169	0.868363	0.110984	0.00274896	0.103637	0.00518765	0.074856	0.0437684	-0.0451102	0.224751
LPE(20:1)	grey	-0.0723638	0.0512962	0.526329	5.65e-53	-0.040754	0.272792	-0.0803944	0.0303149	-0.0302374	0.415926	0.51535	1.69e-50
TAG54:0-FA18:0	grey	0.0716558	0.0536221	-0.156016	2.42e-05	0.119285	0.00128177	0.177177	1.56e-06	0.206533	1.95e-08	-0.126201	0.000653984
P186_L-Norleucine	grey	-0.071647	0.0536515	0.136653	0.000221606	-0.104472	0.00483533	-0.0752471	0.042676	0.0112743	0.761687	-0.039728	0.285059
N10_Trehalose 6-phosphate	grey	-0.0702755	0.0584102	0.298087	2.3e-16	-0.137365	0.000205263	-0.0554151	0.135778	0.0111531	0.764173	0.321479	6.45e-19
P133_2-Picolinic acid	grey	-0.0690563	0.0629289	0.354714	5.99e-23	-0.153683	3.2e-05	-0.135305	0.000255933	-0.137321	0.000206235	0.107938	0.00359314
P329_Retinol	grey	0.0678154	0.0678203	-0.130758	0.000411964	0.0221604	0.551079	0.0126101	0.734459	0.107738	0.00365626	0.011714	0.75269
N128_2,3-Dihydroxybenzoic acid	grey	-0.0675139	0.0690548	0.00268268	0.942476	-0.142992	0.000110598	-0.125046	0.000733508	-0.10087	0.00652567	0.222185	1.43e-09
P340_CDP-ethanolamine	grey	0.0673001	0.0699413	0.0384604	0.300721	0.0586559	0.114317	0.0534346	0.150347	0.0900915	0.0151733	0.0500196	0.178216
P249_1-Hexadecanol	grey	0.0666527	0.0726829	0.0319038	0.39069	0.0217691	0.558135	-0.0149784	0.687014	0.0604752	0.103493	0.185882	4.56e-07
PC(16:0/16:0)+OF	grey	-0.0665971	0.0729222	0.649779	2.62e-88	-0.059904	0.1068	-0.102705	0.00560745	-0.0821257	0.0269147	0.363431	4.33e-24
FFA(24:1)	grey	0.0660536	0.0752972	-0.0409507	0.270483	0.044395	0.232195	-0.0461114	0.214619	0.0196187	0.59767	0.0027581	0.940861
N113_3,4-Dihydroxybenzoic acid	grey	-0.0658828	0.0760566	-0.00135451	0.970937	-0.134967	0.000265296	-0.117834	0.0014698	-0.0977369	0.00840789	0.214511	5.28e-09
P153_Pyridoxal	grey	-0.0657013	0.0768702	0.0194924	0.600032	-0.191616	1.97e-07	-0.138445	0.000182627	-0.027167	0.464858	0.446763	6.56e-37
N79_Lauric acid	grey	0.0646396	0.0817726	-0.10962	0.0031018	0.151347	4.23e-05	0.0793723	0.0324902	0.072306	0.0514828	0.0912768	0.0138822
P245_L-Tryptophan	grey	-0.0632181	0.0887292	0.221408	1.64e-09	-0.0678202	0.0678009	-0.0704408	0.0578184	-0.00455787	0.902426	0.162585	1.07e-05
P159_2'-Deoxyadenosine 5'-monophosphate	grey	-0.061458	0.0979937	0.00860925	0.816868	-0.14217	0.000121234	-0.0447185	0.228807	0.0238974	0.520299	0.0161862	0.663269
FFA(22:5)	grey	-0.0612652	0.0990535	-0.109777	0.00305923	-0.00497281	0.893593	-0.0397373	0.284946	-0.159007	1.67e-05	0.140397	0.000147524
P302_D-Psicose	grey	0.0607525	0.101917	-0.0775187	0.0367763	0.0125802	0.735065	0.145981	7.89e-05	0.0687371	0.0641584	-0.305489	3.79e-17
PS(20:0/20:4)	grey	-0.0587145	0.113955	0.595086	9.32e-71	-0.125729	0.000685465	-0.15261	3.64e-05	-0.0904835	0.014735	0.543606	4.64e-57
FFA(14:1)	grey	0.0586191	0.114544	0.113982	0.00209851	0.138041	0.000190792	0.166841	6.2e-06	0.159587	1.56e-05	0.254523	3.38e-12
N129_Sodium phenylpyruvate	grey	-0.0561753	0.130484	0.0296297	0.425361	0.019673	0.596656	-0.0591488	0.1113	-0.0620229	0.0949395	0.158131	1.87e-05
N89_Succinic acid/ 3-Hydroxy-2-methylbutanoic acid	grey	-0.0557457	0.133456	0.348118	4.14e-22	-0.115791	0.0017777	-0.0557933	0.133124	-0.00605767	0.870565	0.234315	1.64e-10
P297_Indole-3-pyruvic acid	grey	-0.0521081	0.16075	0.106078	0.00421847	0.0287313	0.439539	-0.0329064	0.375965	-0.0953834	0.0101264	0.231298	2.84e-10
P257_5,6-Dimethylbenzimidazole	grey	0.0516259	0.164663	-0.151199	4.3e-05	0.125792	0.000681157	0.0515083	0.165628	-0.00338629	0.927426	-0.0545998	0.141637
N26_D-Erythrose 4-phosphate	grey	0.0501004	0.177516	0.267884	2.13e-13	-0.0197188	0.595803	0.0381451	0.304703	0.100661	0.00663792	0.0899089	0.0153812
N13_L-Aspartic acid	grey	0.0495544	0.182292	0.241763	4.08e-11	0.0407849	0.272429	0.0999901	0.00701165	0.0478435	0.197875	0.0798916	0.0313689
P43_L-Glutamine_Pos	grey	0.0489579	0.187618	0.234055	1.72e-10	0.00753556	0.839374	0.00799672	0.82969	-0.0240049	0.518424	-0.0479135	0.197219
P54_dimethylglycine	grey	-0.0471462	0.204497	0.18808	3.32e-07	-0.0747576	0.0440468	-0.0945341	0.0108192	-0.175646	1.92e-06	0.152239	3.81e-05
P69_4-aminobutyrate	grey	-0.0468692	0.207172	0.0837148	0.0240884	-0.0442724	0.233488	0.0276403	0.457113	0.128241	0.000532751	0.184277	5.75e-07
P304_Petroselinic acid	grey	0.0443027	0.233168	0.206909	1.84e-08	0.0643858	0.0829808	0.0566383	0.127339	-0.0116308	0.75439	0.0327766	0.377852
P104_Asymmetric dimethylarginine	grey	0.0442281	0.233956	-0.163915	9.04e-06	0.0258988	0.485964	0.017808	0.631912	0.133296	0.000316409	0.00651469	0.860896
P339_Bis(2-ethylhexyl) phthalate	grey	-0.0427495	0.249979	-0.181903	8.05e-07	-0.198731	6.69e-08	-0.11389	0.00211626	0.0527876	0.155355	0.127421	0.000578685
P287_Cortisone	grey	0.0425676	0.252002	-0.301109	1.11e-16	0.0792243	0.0328159	0.0819433	0.0272568	0.0863656	0.0199436	0.252651	4.91e-12
SM(20:1)	grey	-0.042216	0.255944	0.398113	5.49e-29	-0.0944883	0.0108578	-0.145941	7.92e-05	-0.126112	0.00065981	0.510619	1.86e-49
P5_3-Methylhistamine/ 1-Methylhistamine	grey	0.0421999	0.256126	0.0925129	0.0126399	0.0708545	0.0563602	0.105261	0.00452275	0.0820209	0.0271107	0.016687	0.653519
N20_Taurine	grey	0.0417618	0.261099	0.4683	7.54e-41	0.0111768	0.763687	0.0303355	0.414414	0.0137327	0.711829	0.282335	9.01e-15
P167_NADH	grey	-0.0394214	0.288796	-0.0109898	0.767527	-0.0312914	0.399854	-0.0218527	0.556624	-0.0365384	0.32554	-0.202932	3.47e-08
LPG(18:1)	grey	0.0385418	0.299698	0.168316	5.12e-06	0.0694422	0.0614684	0.0652799	0.0787865	0.173409	2.6e-06	0.489369	5.52e-45
SM(22:0)	grey	-0.0381935	0.304091	0.316813	2.17e-18	-0.140512	0.000145667	-0.179237	1.17e-06	-0.102172	0.00586141	0.5453	1.79e-57
N106_Oxalacetic acid/methylsuccinic acid	grey	0.0377331	0.30996	-0.0359088	0.333952	-0.000669045	0.985642	0.0778005	0.0360952	0.0371292	0.317774	-0.00860923	0.816868
P276_DL-Indole-3-lactic acid	grey	0.0366175	0.324493	0.00303138	0.935014	-0.0263551	0.478312	-0.0211251	0.569842	0.0508762	0.170889	-0.0126179	0.734301
P8_L-Lysine	grey	0.0355854	0.338326	0.20176	4.17e-08	0.00054942	0.988209	-0.00059264	0.987282	-0.0255269	0.49225	-0.0426931	0.250605
SM(16:0)	grey	-0.0351352	0.344477	0.631938	3.41e-82	-0.0215569	0.561979	-0.0974	0.00863677	-0.154376	2.95e-05	0.464569	3.81e-40
PC(18:0/22:4)+OF	grey	-0.0345429	0.352677	0.368421	9.29e-25	0.0337079	0.364443	-0.0338805	0.361992	0.0224507	0.545874	0.539788	3.89e-56
N17_Glycerol 3-phosphate	grey	-0.0340414	0.359714	0.123988	0.000814138	-0.0967933	0.00906294	-0.0899409	0.0153447	-0.0717649	0.053258	0.291947	9.88e-16
P63_Stachyose	grey	-0.0331027	0.373123	-0.206839	1.86e-08	-0.0437444	0.239116	-0.0378137	0.308927	-0.0231169	0.534021	0.00851091	0.818923
N85_Uridine	grey	0.0312955	0.399792	0.256597	2.22e-12	-0.0417275	0.261491	0.0434043	0.242792	0.0942782	0.0110361	0.014262	0.701246
P157_2-Pyrrolidone-5-carboxylic acid/ L-Pyroglutamic acid	grey	0.0310018	0.404232	-0.0579076	0.119019	-0.129628	0.000462623	-0.00206808	0.955639	0.175411	1.98e-06	-0.017837	0.631357
N138_5-CHOLANIC ACID-3-OL	grey	0.0302789	0.415286	-0.0880227	0.0176807	-0.0441939	0.234319	-0.0415693	0.263306	0.105159	0.00456212	0.246632	1.6e-11
FFA(18:1)	grey	0.0300768	0.418407	0.15238	3.74e-05	0.0669535	0.0713982	0.0432166	0.244837	-0.00877647	0.813375	-0.127516	0.000573174
P53_S-Adenosylmethionine	grey	0.0298361	0.422143	0.0538656	0.147079	0.0303806	0.41372	0.0225798	0.543567	0.0631636	0.0890051	0.247084	1.47e-11
N29_Phosphonoacetic acid	grey	0.029063	0.434272	0.166994	6.08e-06	0.0288964	0.436913	-0.0358435	0.334832	-0.0632646	0.0884941	0.157216	2.09e-05
N72_Nicotinic acid	grey	-0.0287566	0.439136	0.146045	7.83e-05	-0.160885	1.33e-05	-0.110794	0.0027959	0.0405703	0.274961	0.32391	3.4e-19
P253_Hippuric acid	grey	-0.0284853	0.443467	0.298223	2.23e-16	-0.00354205	0.924097	-0.0215266	0.56253	-0.0691117	0.0627176	0.0833452	0.0247217
LPE(20:0)	grey	0.0278235	0.454134	0.362302	6.12e-24	0.0691336	0.0626339	0.0283619	0.445446	0.0131787	0.722967	0.381224	1.58e-26
P71_1-Aminocyclopropanecarboxylic acid	grey	-0.0275276	0.458951	0.0582446	0.116883	-0.0608536	0.101347	0.0148688	0.689185	0.0604073	0.103882	0.450016	1.74e-37
P179_S-(5'-Adenosyl)-L-homocysteine	grey	0.0268443	0.470179	0.0589602	0.112447	0.154032	3.07e-05	0.0794254	0.032374	-0.0211796	0.568845	0.260811	9.39e-13
N116_Kynurenic acid	grey	-0.0247706	0.505167	-0.0160903	0.665143	-0.109467	0.00314369	-0.0456068	0.219685	0.0815246	0.028056	0.0838839	0.0238032
FFA(18:2)	grey	0.024439	0.510886	-0.328983	8.74e-20	0.0483216	0.193425	0.0348777	0.348027	0.0961711	0.00951927	-0.144709	9.12e-05
FFA(20:2)	grey	0.0231893	0.532739	-0.0559825	0.131811	-0.080955	0.0291757	-0.0181233	0.625889	0.19316	1.56e-07	0.289958	1.57e-15
P285_3-Indoleacetic acid	grey	0.022003	0.553912	0.0166214	0.654793	0.029386	0.429181	0.0337394	0.363994	-0.0443004	0.233192	0.243182	3.11e-11
PC(16:0/20:5)+OF	grey	-0.0209836	0.572428	-0.0415978	0.262978	-0.127784	0.000557935	-0.0420238	0.258117	-0.0949827	0.0104482	0.364022	3.62e-24
N88_Fumaric acid	grey	0.0209235	0.573529	0.26345	5.43e-13	-0.067277	0.0700376	0.0181058	0.626225	0.0693643	0.061761	0.217055	3.44e-09
P61_Citrulline	grey	-0.0205651	0.580114	0.10063	0.00665517	-0.0896312	0.0157024	-0.102531	0.00568932	-0.18425	5.77e-07	-0.0918351	0.0133083
SM(18:1)	grey	0.0204979	0.581353	0.552009	3.91e-59	-0.0172348	0.642923	-0.080414	0.0302744	-0.0986909	0.00778897	0.565435	1.42e-62
P269_p-Coumaric acid	grey	-0.0189705	0.609831	-0.000385585	0.991725	-0.0450656	0.22521	-0.0407308	0.273066	0.0292793	0.430859	0.16117	1.28e-05
P154_4-Imidazoleacrylic acid	grey	0.0189293	0.610609	0.00011537	0.997524	0.0295243	0.427012	0.00941655	0.800043	0.0241013	0.516746	-0.0430981	0.246134
P139_Uracil	grey	0.0186637	0.615626	0.226043	7.27e-10	-0.104011	0.00502704	-0.0787053	0.0339805	-0.0555991	0.134481	0.232762	2.18e-10
P32_L-Serine	grey	0.0181074	0.626192	0.179304	1.16e-06	-0.0988182	0.00770958	-0.0342129	0.357297	0.0690777	0.0628469	0.209648	1.18e-08
P275_Lumichrome	grey	-0.0181062	0.626217	-0.0433233	0.243673	-0.0366828	0.32363	-0.00805921	0.82838	0.00998867	0.788175	0.00342287	0.926644
P67_Trimethylamine	grey	-0.0179698	0.628819	0.270147	1.32e-13	-0.0249182	0.502632	-0.0531517	0.152521	-0.105213	0.00454138	0.198143	7.32e-08
P95_N-acetyl-histidine	grey	-0.0178124	0.631827	0.185454	4.85e-07	-0.102305	0.00579705	-0.0417242	0.261529	-0.0274538	0.460156	0.0617705	0.0962944
N139_3-(2-Hydroxyphenyl)propionic acid	grey	-0.0171498	0.644562	0.10465	0.00476342	-0.0808491	0.029388	-0.070233	0.0585628	0.0230512	0.535184	0.10468	0.00475104
P234_Quinoline	grey	-0.0155755	0.675234	0.276568	3.26e-14	-0.0163156	0.660744	-0.018563	0.617533	0.0305986	0.410376	0.228703	4.53e-10
P55_Choline	grey	-0.015013	0.686329	0.238034	8.24e-11	-0.030828	0.406874	-0.0453188	0.222612	-0.160072	1.47e-05	0.181499	8.53e-07
N64_Malonic acid	grey	0.0144015	0.698468	0.0223914	0.546936	-0.0595905	0.10865	-0.0277555	0.455239	-0.083054	0.0252308	0.0813366	0.0284214
P211_L-Phenylalanine	grey	0.0143848	0.698798	0.139182	0.000168541	-0.0153588	0.679501	-0.000131623	0.997175	0.0905531	0.0146584	-0.0130769	0.725021
N34_L-Methionine sulfoxide	grey	0.0140942	0.704595	0.071565	0.0539269	-0.0415238	0.263829	0.00737985	0.842649	0.16465	8.23e-06	0.166881	6.17e-06
FFA(22:4)	grey	-0.0136428	0.713634	-0.0918183	0.0133253	-0.0757238	0.0413758	-0.046253	0.213214	0.0803426	0.0304221	0.211179	9.18e-09
N157_cholate	grey	-0.00909831	0.806665	-0.122451	0.00094591	-0.0539869	0.146169	-0.0485188	0.191611	0.0255063	0.4926	-0.13084	0.000408513
P88_beta aminobutyric acid	grey	-0.0086775	0.815442	0.35709	2.95e-23	-0.00710857	0.848362	-0.034476	0.35361	-0.101925	0.00598279	0.246205	1.74e-11
P274_4-Hydroxy-3-methoxycinnamic acid	grey	0.00778387	0.834157	-0.0195809	0.598376	-0.0623371	0.0932743	0.0233649	0.529641	0.163233	9.86e-06	-0.091525	0.0136244
P76_N-Methyl-L-glutamic acid	grey	-0.00729934	0.844344	0.101826	0.00603184	-0.0990897	0.00754255	-0.0238091	0.521843	0.0407841	0.272437	0.17386	2.45e-06
N59_Malic acid	grey	-0.00634894	0.8644	0.293921	6.21e-16	-0.100974	0.00647008	-0.0285164	0.442968	-0.00293508	0.937074	0.287794	2.59e-15
P306_Erucic acid	grey	0.0052408	0.887895	0.273422	6.49e-14	-0.0264343	0.476989	-0.0325862	0.380631	-0.0304157	0.413181	0.131753	0.000371673
N4_D-Glucosamine 6-phosphate	grey	-0.00517694	0.889253	0.292535	8.61e-16	0.0371904	0.316975	0.0351435	0.344362	-0.0446435	0.229589	0.0582518	0.116838
P78_Methylguanidine	grey	0.00433812	0.907108	0.0438636	0.237838	-0.0288726	0.437291	0.0189338	0.610523	0.0866784	0.0194981	0.177954	1.4e-06
P62_Thiamine monophosphate	grey	-0.0042903	0.908127	0.0730278	0.0491918	0.036031	0.332308	0.0202856	0.585274	-0.00553368	0.881675	0.035583	0.338359
N75_D-2-Hydroxyglutaric acid	grey	0.00319426	0.931531	0.427299	1.39e-33	-0.109372	0.00317022	0.00176382	0.96216	0.117296	0.00154579	0.163536	9.48e-06
P122_Adenosine 5'-monophosphate	grey	0.000689145	0.985211	-0.0671319	0.0706453	0.0148931	0.688703	0.087191	0.0187868	0.132632	0.00033917	-0.150973	4.42e-05
TAG54:5-FA20:3	turquoise	0.92596	0	-0.0147073	0.692386	0.909299	6.99e-278	0.924918	2.55e-306	0.900487	5e-264	-0.108883	0.00330895
TAG50:2-FA16:0	turquoise	0.910892	1.55e-280	-0.0189739	0.609768	0.783893	5.29e-152	0.858227	6.74e-212	0.94954	0	-0.155241	2.66e-05
TAG54:3-FA16:0	turquoise	0.907195	1.9e-274	0.0254963	0.492771	0.831031	1.3e-186	0.885614	2.34e-243	0.962891	0	0.00600494	0.871682
TAG48:2-FA14:0	turquoise	0.90074	2.09e-264	0.0280355	0.450702	0.751965	3.67e-133	0.846885	9.37e-201	0.942206	0	-0.0708724	0.0562978
TAG46:2-FA16:0	turquoise	0.89245	1.77e-252	0.119142	0.00129931	0.74635	3.83e-130	0.828652	1.29e-184	0.899387	2.17e-262	-0.0334548	0.368057
TAG50:3-FA18:1	turquoise	0.887887	2.53e-246	-0.106096	0.00421177	0.753963	2.96e-134	0.821206	1.44e-178	0.90683	7.32e-274	-0.131719	0.000373001
TAG52:4-FA14:0	turquoise	0.887356	1.26e-245	0.0436458	0.240178	0.877453	3.36e-233	0.921984	1.56e-300	0.919482	9e-296	-0.068801	0.0639105
TAG50:3-FA16:1	turquoise	0.882318	3.64e-239	-0.0773093	0.0372895	0.768768	1.07e-142	0.83804	1.12e-192	0.91549	1.72e-288	-0.187587	3.56e-07
TAG56:5-FA18:1	turquoise	0.879956	3.09e-236	-0.0132003	0.722531	0.890742	3.83e-250	0.892461	1.71e-252	0.910464	8.1e-280	-0.0717493	0.0533101
TAG49:1-FA18:1	turquoise	0.879662	7.08e-236	0.0305382	0.4113	0.775401	1.09e-146	0.898136	1.5e-260	0.938645	0	-0.058226	0.117
TAG52:3-FA14:0	turquoise	0.875031	2.52e-230	-0.0397543	0.28474	0.77446	4.09e-146	0.841719	5.63e-196	0.933684	0	-0.015004	0.686507
TAG49:1-FA16:0	turquoise	0.871192	6.88e-226	0.0429137	0.248163	0.770193	1.52e-143	0.892532	1.36e-252	0.943199	0	-0.0862761	0.0200726
TAG52:4-FA20:2	turquoise	0.864059	5.19e-218	0.00120039	0.974242	0.782774	2.74e-151	0.826874	3.8e-183	0.890032	3.49e-249	-0.0802286	0.0306589
TAG56:4-FA18:0	turquoise	0.863389	2.7e-217	-0.00585647	0.874828	0.870838	1.74e-225	0.890708	4.25e-250	0.898258	9.94e-261	-0.0150376	0.685842
TAG46:2-FA14:0	turquoise	0.860469	3.24e-214	0.0402902	0.278292	0.730768	3.6e-122	0.842704	7.12e-197	0.914986	1.35e-287	-0.0729495	0.049436
TAG50:2-FA18:0	turquoise	0.860291	4.98e-214	-0.00558217	0.880646	0.761598	1.56e-138	0.865206	3.01e-219	0.950918	0	-0.0429374	0.247902
TAG52:2-FA18:0	turquoise	0.859239	6.13e-213	0.0584026	0.115892	0.782559	3.75e-151	0.852742	2.16e-206	0.89847	4.88e-261	0.0199205	0.592046
TAG53:2-FA17:0	turquoise	0.858737	2.02e-212	-0.0578367	0.119473	0.781718	1.28e-150	0.882842	8.01e-240	0.917478	4.52e-292	-0.0945875	0.0107744
TAG54:3-FA20:2	turquoise	0.857232	6.99e-211	-0.0272051	0.464232	0.770543	9.4e-144	0.836478	2.67e-191	0.957424	0	0.0637016	0.0863111
TAG54:5-FA16:1	turquoise	0.855218	7.55e-209	-0.00139105	0.970153	0.862319	3.7e-216	0.885098	1.08e-242	0.889781	7.6e-249	-0.143293	0.000106928
TAG51:2-FA18:1	turquoise	0.848086	6.84e-202	-0.172082	3.11e-06	0.721426	1.18e-117	0.831538	4.84e-187	0.928477	1.15257058845982e-313	-0.100322	0.0068248
TAG48:2-FA16:0	turquoise	0.847319	3.65e-201	0.020908	0.573813	0.691129	3.4e-104	0.803095	5.84e-165	0.933989	0	-0.133177	0.000320408
TAG55:4-FA18:1	turquoise	0.845466	2e-199	-0.166184	6.75e-06	0.752698	1.46e-133	0.80803	1.6e-168	0.896904	9.21e-259	-0.0514513	0.166097
TAG49:3-FA16:1	turquoise	0.844487	1.63e-198	-0.030639	0.409757	0.741751	9.92e-128	0.848091	6.77e-202	0.863314	3.24e-217	-0.103639	0.00518646
TAG50:0-FA16:0	turquoise	0.844049	4.14e-198	0.00386538	0.917192	0.730965	2.88e-122	0.825879	2.49e-182	0.945387	0	-0.11586	0.00176648
TAG52:2-FA18:1	turquoise	0.843777	7.37e-198	-0.107479	0.00373909	0.718078	4.44e-116	0.7949	2.92e-159	0.938854	0	-0.074022	0.0461766
TAG52:2-FA16:0	turquoise	0.840393	8.9e-195	-0.0796903	0.0317994	0.711242	6.18e-113	0.803127	5.55e-165	0.948761	0	-0.0591356	0.11138
TAG50:0-FA18:0	turquoise	0.839941	2.27e-194	0.0408532	0.271626	0.734595	4.47e-124	0.836365	3.36e-191	0.959104	0	-0.0594709	0.109363
TAG50:1-FA16:0	turquoise	0.839449	6.26e-194	0.0380596	0.30579	0.718663	2.37e-116	0.814819	1.34e-173	0.945752	0	-0.0708172	0.0564904
TAG54:4-FA20:3	turquoise	0.835474	2.01e-190	-0.0489685	0.187523	0.812599	6.46e-172	0.867624	6.84e-222	0.939392	0	-0.0721673	0.0519331
TAG52:3-FA20:3	turquoise	0.833639	7.78e-189	0.0616819	0.0967738	0.817907	5.62e-176	0.881122	1.13e-237	0.93389	0	-0.0741131	0.0459082
TAG53:2-FA18:1	turquoise	0.833255	1.66e-188	-0.113902	0.00211397	0.734869	3.25e-124	0.836858	1.24e-191	0.912218	8.73e-283	-0.046651	0.209297
TAG50:1-FA18:1	turquoise	0.832894	3.39e-188	0.0213272	0.566155	0.716785	1.78e-115	0.810371	2.99e-170	0.950208	0	-0.0417922	0.260751
TAG48:3-FA16:1	turquoise	0.829832	1.33e-185	-0.0174697	0.638401	0.707604	2.68e-111	0.805414	1.27e-166	0.894876	7.25e-256	-0.133907	0.000296749
TAG49:2-FA18:1	turquoise	0.828373	2.19e-184	-0.118937	0.00132471	0.732993	2.83e-123	0.846085	5.28e-200	0.912821	8.08e-284	-0.152526	3.68e-05
TAG48:1-FA14:0	turquoise	0.827875	5.67e-184	0.0398829	0.283183	0.694333	1.54e-105	0.820204	8.94e-178	0.955604	0	-0.0321859	0.386513
TAG48:1-FA18:1	turquoise	0.827824	6.25e-184	0.0564681	0.128489	0.69693	1.22e-106	0.825854	2.61e-182	0.959132	0	-0.0637675	0.0859861
TAG51:1-FA17:0	turquoise	0.826086	1.68e-182	0.0164956	0.65724	0.733198	2.24e-123	0.864983	5.24e-219	0.924739	5.84e-306	-0.0675227	0.0690187
TAG53:2-FA16:0	turquoise	0.821981	3.48e-179	-0.0898486	0.0154505	0.710098	2.03e-112	0.815689	2.9e-174	0.945923	0	-0.0161522	0.663932
TAG49:2-FA14:0	turquoise	0.821328	1.15e-178	-0.0688699	0.0636444	0.687175	1.46e-102	0.803701	2.16e-165	0.87996	3.05e-236	0.0060825	0.870039
TAG54:4-FA16:1	turquoise	0.819393	3.89e-177	-0.11017	0.00295493	0.758026	1.64e-136	0.816211	1.15e-174	0.929834	1.44578133503136e-316	-0.065393	0.0782684
TAG52:2-FA20:2	turquoise	0.811266	6.45e-171	0.0634144	0.0877411	0.742198	5.81e-128	0.816201	1.17e-174	0.92708	9.75027348595985e-311	-0.0106829	0.773839
TAG51:3-FA16:1	turquoise	0.808843	4.04e-169	-0.169128	4.6e-06	0.745716	8.3e-130	0.824393	4.02e-181	0.853026	1.14e-206	-0.189167	2.83e-07
TAG46:1-FA18:1	turquoise	0.805	2.53e-166	0.0835502	0.0243686	0.65208	3.98e-89	0.780644	6.09e-150	0.928104	7.04400280640801e-313	0.107361	0.00377766
TAG51:1-FA18:1	turquoise	0.802078	3.08e-164	0.00618082	0.867958	0.712483	1.69e-113	0.838765	2.55e-193	0.906742	1.02e-273	0.0149916	0.686753
TAG52:5-FA20:3	turquoise	0.802005	3.47e-164	-0.0109057	0.769256	0.783399	1.09e-151	0.824286	4.91e-181	0.854611	3.04e-208	-0.0689799	0.0632215
TAG48:0-FA14:0	turquoise	0.80126	1.16e-163	0.0223731	0.547263	0.646895	2.72e-87	0.773071	2.85e-145	0.926242	0	-0.0364887	0.326199
TAG52:3-FA20:2	turquoise	0.797481	5e-161	-0.0678293	0.067764	0.709482	3.85e-112	0.800585	3.47e-163	0.942605	0	-0.0366481	0.324089
TAG48:2-FA18:1	turquoise	0.789526	1.16e-155	-0.0806697	0.0297507	0.642794	7.26e-86	0.748254	3.71e-131	0.911813	4.28e-282	-0.0316658	0.394237
TAG44:1-FA16:0	turquoise	0.788042	1.09e-154	0.166564	6.43e-06	0.652553	2.69e-89	0.757419	3.59e-136	0.855633	2.89e-209	-0.0102798	0.782154
TAG46:1-FA16:0	turquoise	0.780263	1.06e-149	0.0799045	0.0313415	0.621305	9.76e-79	0.7701	1.73e-143	0.923306	4.12e-303	-0.0478684	0.197641
TAG56:4-FA18:1	turquoise	0.779388	3.73e-149	-0.0890312	0.0164164	0.725168	1.93e-119	0.748281	3.58e-131	0.881395	5.17e-238	0.0626041	0.0918774
TAG50:2-FA18:1	turquoise	0.774493	3.9e-146	-0.144917	8.9e-05	0.647644	1.48e-87	0.754243	2.08e-134	0.920002	9.49e-297	-0.12689	0.000610413
TAG50:2-FA20:2	turquoise	0.773867	9.38e-146	0.0818351	0.0274613	0.693796	2.59e-105	0.777446	6.01e-148	0.912105	1.36e-282	0.0271155	0.465705
TAG50:2-FA14:0	turquoise	0.770683	7.76e-144	-0.130877	0.000406931	0.646783	2.98e-87	0.736515	4.8e-125	0.890818	3.02e-250	0.018765	0.61371
TAG50:2-FA16:1	turquoise	0.770676	7.83e-144	-0.0814645	0.0281724	0.655079	3.32e-90	0.765177	1.36e-140	0.918816	1.56e-294	-0.125008	0.000736264
TAG47:1-FA18:1	turquoise	0.770184	1.54e-143	0.0580943	0.117832	0.698819	1.89e-107	0.820719	3.51e-178	0.831042	1.27e-186	-0.148476	5.92e-05
TAG50:3-FA20:3	turquoise	0.764649	2.75e-140	0.0125535	0.735607	0.75104	1.17e-132	0.831204	9.28e-187	0.88762	5.67e-246	-0.0442063	0.234187
TAG54:6-FA22:5	turquoise	0.757702	2.49e-136	-0.0516432	0.164522	0.785187	7.8e-153	0.835334	2.66e-190	0.828045	4.1e-184	-0.23782	8.57e-11
TAG44:1-FA14:0	turquoise	0.75553	4.04e-135	0.0763164	0.0398062	0.573316	1.14e-64	0.727848	9.73e-121	0.875215	1.53e-230	0.0352959	0.342274
TAG46:1-FA14:0	turquoise	0.755075	7.22e-135	0.141129	0.000136083	0.604332	1.74e-73	0.758194	1.32e-136	0.9134	8.05e-285	-0.00306508	0.934293
TAG48:1-FA16:0	turquoise	0.754111	2.46e-134	0.0305463	0.411177	0.63566	1.95e-83	0.768948	8.34e-143	0.928575	7.12150686885627e-314	-0.119721	0.00122972
TAG54:3-FA18:1	turquoise	0.751969	3.66e-133	-0.121232	0.00106421	0.645896	6.08e-87	0.701683	1.09e-108	0.861146	6.36e-215	0.0133096	0.720331
TAG50:0-FA14:0	turquoise	0.751667	5.34e-133	-0.0356068	0.338036	0.653405	1.33e-89	0.767403	6.8e-142	0.881292	6.93e-238	-0.0206037	0.579403
TAG58:5-FA18:1	turquoise	0.750689	1.81e-132	0.0247943	0.50476	0.731566	1.45e-122	0.781786	1.16e-150	0.881641	2.56e-238	-0.0253258	0.495668
TAG52:3-FA16:1	turquoise	0.745775	7.72e-130	-0.170977	3.6e-06	0.639704	8.33e-85	0.707455	3.12e-111	0.857748	2.08e-211	-0.0841999	0.0232783
TAG50:1-FA14:0	turquoise	0.743516	1.19e-128	0.0577658	0.119927	0.663229	3.38e-93	0.785836	2.97e-153	0.919123	4.21e-295	0.120095	0.00118671
TAG52:2-FA16:1	turquoise	0.74226	5.39e-128	-0.0227579	0.540392	0.67871	3.78e-99	0.788459	5.82e-155	0.931716	1.08793255214242e-320	0.0438015	0.238503
TAG50:1-FA18:0	turquoise	0.740814	3.03e-127	0.0301136	0.417838	0.666422	2.14e-94	0.809309	1.83e-169	0.92531	4.12e-307	-0.00594854	0.872877
TAG48:0-FA16:0	turquoise	0.736311	6.09e-125	0.0462593	0.213151	0.594747	1.17e-70	0.740744	3.29e-127	0.916538	2.29e-290	-0.0574763	0.121797
TAG52:1-FA16:0	turquoise	0.736023	8.52e-125	0.0315993	0.395231	0.649911	2.35e-88	0.762807	3.18e-139	0.895594	6.95e-257	0.10443	0.00485281
TAG54:3-FA20:3	turquoise	0.735539	1.5e-124	-0.00182522	0.960844	0.719825	6.74e-117	0.787457	2.63e-154	0.836765	1.5e-191	-0.0477185	0.19905
TAG49:2-FA17:0	turquoise	0.734691	4e-124	0.0248737	0.503397	0.65089	1.06e-88	0.786015	2.28e-153	0.845803	9.71e-200	-0.0565368	0.128024
TAG52:0-FA18:0	turquoise	0.733943	9.48e-124	0.020617	0.579158	0.657596	4.05e-91	0.766881	1.38e-141	0.893781	2.51e-254	0.0985362	0.0078865
TAG56:4-FA20:3	turquoise	0.733907	9.9e-124	-0.0336872	0.364737	0.735554	1.47e-124	0.789569	1.08e-155	0.873811	6.72e-229	0.0718277	0.0530494
TAG46:1-FA16:1	turquoise	0.732182	7.17e-123	0.172397	2.98e-06	0.599852	3.75e-72	0.748134	4.29e-131	0.880334	1.06e-236	-0.0700878	0.0590878
TAG52:1-FA18:0	turquoise	0.732177	7.21e-123	0.0183886	0.620841	0.65201	4.21e-89	0.764381	3.93e-140	0.891663	2.13e-251	0.104272	0.00491753
TAG49:2-FA16:1	turquoise	0.732135	7.57e-123	-0.043111	0.245993	0.648947	5.16e-88	0.779587	2.8e-149	0.831886	2.45e-187	-0.164854	8.01e-06
TAG56:4-FA16:0	turquoise	0.730709	3.85e-122	0.152326	3.77e-05	0.701893	8.82e-109	0.76116	2.78e-138	0.840507	7.04e-195	0.151927	3.95e-05
TAG48:1-FA16:1	turquoise	0.730427	5.3e-122	0.0681979	0.0662803	0.620296	2.05e-78	0.752429	2.05e-133	0.918849	1.36e-294	-0.0869997	0.0190494
TAG54:2-FA18:0	turquoise	0.729162	2.22e-121	-0.00955897	0.797084	0.67024	7.56e-96	0.744433	3.93e-129	0.860765	1.59e-214	0.111429	0.00264213
TAG50:4-FA20:3	turquoise	0.726284	5.59e-120	-0.084123	0.0234051	0.671469	2.55e-96	0.76045	7.04e-138	0.846148	4.61e-200	-0.0906594	0.014542
TAG47:1-FA14:0	turquoise	0.72572	1.05e-119	0.0685372	0.0649384	0.625754	3.62e-80	0.789614	1.01e-155	0.859039	9.85e-213	-0.0298051	0.422626
TAG52:4-FA20:3	turquoise	0.724541	3.87e-119	-0.0489973	0.187263	0.699473	9.86e-108	0.781605	1.51e-150	0.870923	1.39e-225	-0.126545	0.00063187
TAG52:1-FA18:1	turquoise	0.722694	2.96e-118	-0.000335407	0.992802	0.645754	6.82e-87	0.752405	2.12e-133	0.887746	3.88e-246	0.0949579	0.0104684
TAG52:2-FA14:0	turquoise	0.722575	3.37e-118	-0.0221581	0.551122	0.583575	1.76e-67	0.687953	7.01e-103	0.888536	3.5e-247	0.142708	0.000114165
TAG56:5-FA20:3	turquoise	0.721419	1.19e-117	-0.0716157	0.0537564	0.72256	3.43e-118	0.741291	1.72e-127	0.847087	6.04e-201	0.0852537	0.0215997
TAG44:1-FA16:1	turquoise	0.719195	1.33e-116	0.093521	0.0117005	0.597253	2.18e-71	0.723917	7.71e-119	0.811144	7.96e-171	0.0457215	0.218526
TAG56:4-FA20:2	turquoise	0.716302	2.97e-115	-0.0980855	0.00817687	0.649136	4.42e-88	0.680449	7.69e-100	0.842503	1.09e-196	0.0964983	0.00927684
TAG46:0-FA16:0	turquoise	0.709807	2.75e-112	0.173751	2.48e-06	0.573448	1.05e-64	0.727312	1.77e-120	0.851104	8.61e-205	-0.040189	0.279502
TAG54:2-FA18:1	turquoise	0.708692	8.73e-112	-0.0492043	0.185404	0.633417	1.1e-82	0.716975	1.45e-115	0.858134	8.4e-212	0.112323	0.0024386
TAG48:1-FA18:0	turquoise	0.703573	1.62e-109	0.0252336	0.497239	0.628472	4.72e-81	0.778438	1.46e-148	0.890673	4.75e-250	0.0702197	0.0586109
TAG52:1-FA20:1	turquoise	0.698961	1.64e-107	0.0173908	0.639919	0.566827	6.11e-63	0.678164	6.22e-99	0.881004	1.58e-237	0.0740851	0.0459904
TAG50:1-FA16:1	turquoise	0.694505	1.3e-105	0.0587276	0.113874	0.631574	4.5e-82	0.776603	1.99e-147	0.897462	1.44e-259	0.0427443	0.250036
TAG47:1-FA16:0	turquoise	0.682388	1.29e-100	0.0969745	0.00893367	0.536274	2.69e-55	0.722981	2.16e-118	0.830135	7.39e-186	-0.0360896	0.331521
TAG46:2-FA16:1	turquoise	0.682113	1.66e-100	0.0373337	0.315114	0.558534	8.7e-61	0.71172	3.75e-113	0.859889	1.3e-213	-0.0674999	0.0691126
TAG56:3-FA18:0	turquoise	0.67127	3.04e-96	-0.00841257	0.82098	0.624551	8.88e-80	0.679015	2.86e-99	0.81139	5.21e-171	0.181445	8.59e-07
TAG54:2-FA20:2	turquoise	0.668966	2.32e-95	0.0715408	0.0540083	0.629276	2.57e-81	0.718426	3.05e-116	0.84613	4.79e-200	0.181451	8.59e-07
TAG50:1-FA20:1	turquoise	0.668354	3.97e-95	0.0542383	0.144297	0.529174	1.25e-53	0.674359	1.94e-97	0.859869	1.37e-213	-0.0409702	0.270254
TAG44:2-FA16:1	turquoise	0.664662	9.85e-94	-0.14147	0.000131039	0.522886	3.46e-52	0.623268	2.3e-79	0.735203	2.21e-124	-0.205027	2.49e-08
TAG52:2-FA20:1	turquoise	0.663647	2.36e-93	-0.107139	0.00385068	0.537113	1.7e-55	0.66138	1.65e-92	0.899951	3.16e-263	0.000775887	0.98335
TAG47:0-FA16:0	turquoise	0.656538	9.83e-91	0.0715784	0.0538816	0.57902	3.21e-66	0.7291	2.38e-121	0.758682	7.03e-137	-0.0564788	0.128416
TAG52:0-FA16:0	turquoise	0.627675	8.6e-81	-0.0499812	0.17855	0.635775	1.78e-83	0.724027	6.83e-119	0.816044	1.55e-174	0.113469	0.00219883
TAG48:2-FA16:1	turquoise	0.627126	1.3e-80	-0.0708083	0.0565216	0.504213	4.47e-48	0.644131	2.5e-86	0.831847	2.65e-187	-0.138302	0.000185484
DAG(16:0/18:1)	turquoise	0.622001	5.85e-79	-0.134938	0.000266087	0.519806	1.72e-51	0.61007	3.17e-75	0.751828	4.36e-133	-0.316624	2.28e-18
TAG49:1-FA16:1	turquoise	0.588321	8.15e-69	0.0236149	0.525245	0.512395	7.59e-50	0.665972	3.17e-94	0.723021	2.07e-118	-0.110133	0.00296454
TAG54:1-FA18:1	turquoise	0.54618	1.09e-57	0.0349604	0.346883	0.531497	3.59e-54	0.613039	3.86e-76	0.719311	1.18e-116	0.210057	1.1e-08
TAG54:1-FA18:0	turquoise	0.542358	9.32e-57	0.0486233	0.190656	0.516448	9.67e-51	0.604901	1.17e-73	0.722183	5.18e-118	0.21765	3.11e-09
DAG(18:1/18:1)	turquoise	0.511635	1.11e-49	-0.307297	2.42e-17	0.378213	4.18e-26	0.447915	4.11e-37	0.683235	5.86e-101	-0.106902	0.0039303
LPC(16:1) +OF	yellow	-0.418851	3.31e-32	0.102624	0.00564571	-0.423505	5.84e-33	-0.389396	1.06e-27	-0.207259	1.74e-08	0.833346	1.39e-188
LPE(16:1)	yellow	-0.407071	2.38e-30	0.0756546	0.0415624	-0.43883	1.58e-35	-0.399485	3.42e-29	-0.187869	3.42e-07	0.784511	2.12e-152
LPC(18:3) +OF	yellow	-0.356701	3.31e-23	0.312645	6.32e-18	-0.380587	1.94e-26	-0.327671	1.24e-19	-0.217766	3.05e-09	0.797082	9.41e-161
LPC(18:1) +OF	yellow	-0.314833	3.61e-18	0.325168	2.43e-19	-0.327087	1.46e-19	-0.339163	5.31e-21	-0.207655	1.63e-08	0.9455	0
LPC(14:0) +OF	yellow	-0.274385	5.26e-14	0.0980271	0.00821518	-0.262837	6.17e-13	-0.240232	5.45e-11	-0.0828156	0.0256544	0.825459	5.47e-182
LPC(18:0) +OF	yellow	0.259479	1.23e-12	0.335728	1.38e-20	0.265566	3.48e-13	0.268281	1.96e-13	0.276724	3.15e-14	0.729055	2.5e-121
LPC(22:4) +OF	yellow	-0.258741	1.44e-12	0.330741	5.43e-20	-0.261886	7.52e-13	-0.230377	3.36e-10	-0.117501	0.00151636	0.783384	1.12e-151
LPE(20:4)	yellow	-0.214504	5.29e-09	0.282823	8.07e-15	-0.193036	1.59e-07	-0.220219	2.01e-09	-0.159155	1.64e-05	0.905162	3.3e-271
LPC(20:3) +OF	yellow	-0.202056	3.98e-08	0.211414	8.83e-09	-0.200409	5.15e-08	-0.200129	5.38e-08	-0.122092	0.000979483	0.903861	3.57e-269
LPC(20:4) +OF	yellow	-0.189856	2.55e-07	0.379445	2.81e-26	-0.129474	0.000469946	-0.176385	1.74e-06	-0.177951	1.4e-06	0.868063	2.24e-222
PC(18:0/20:4)+OF	yellow	0.185363	4.92e-07	0.518667	3.09e-51	0.297184	2.86e-16	0.183509	6.41e-07	0.0305183	0.411605	0.562568	7.94e-62
LPC(18:2) +OF	yellow	-0.171387	3.41e-06	0.206647	1.92e-08	-0.189933	2.53e-07	-0.230056	3.56e-10	-0.183396	6.52e-07	0.911229	4.18e-281
LPC(20:1) +OF	yellow	-0.16097	1.31e-05	0.34314	1.73e-21	-0.188612	3.07e-07	-0.173998	2.4e-06	-0.0705406	0.0574639	0.574882	4.32e-65
LPC(20:2) +OF	yellow	-0.1609	1.32e-05	0.239706	6.02e-11	-0.190111	2.46e-07	-0.174577	2.22e-06	-0.0479603	0.196781	0.8661	3.21e-220
PC(18:0/20:3)+OF	yellow	0.159913	1.5e-05	0.282795	8.12e-15	0.133559	0.000307791	0.117297	0.00154554	0.16275	1.05e-05	0.714812	1.45e-114
CE(16:1)	yellow	-0.15293	3.51e-05	0.225003	8.74e-10	-0.252502	5.06e-12	-0.219076	2.44e-09	-0.0166829	0.653599	0.687291	1.31e-102
LPE(20:3)	yellow	-0.150943	4.44e-05	0.13578	0.000243312	-0.194787	1.22e-07	-0.198094	7.38e-08	-0.0506273	0.172995	0.920933	1.64e-298
LPE(22:4)	yellow	-0.147279	6.8e-05	0.292876	7.94e-16	-0.0851689	0.0217307	-0.123602	0.000845517	0.00226268	0.951469	0.714256	2.61e-114
PC(18:2/16:1)+OF	yellow	0.138793	0.000175838	0.270466	1.23e-13	0.0581537	0.117456	6.68e-05	0.998566	0.0351473	0.34431	0.612254	6.74e-76
PC(18:0/20:1)+OF	yellow	0.129712	0.000458661	0.226842	6.32e-10	0.0912737	0.0138855	0.106398	0.00410415	0.177478	1.49e-06	0.58772	1.21e-68
CE(18:1)	yellow	-0.10206	0.00591594	0.289651	1.69e-15	-0.210916	9.59e-09	-0.173098	2.71e-06	-0.0161082	0.664792	0.544898	2.24e-57
CE(18:3)	yellow	0.100703	0.00661545	0.129039	0.000491288	-0.0733852	0.0480893	-0.00389646	0.916529	0.138526	0.000181027	0.592285	6.01e-70
LPE(18:2)	yellow	-0.0996019	0.0072363	0.182954	6.94e-07	-0.134758	0.000271223	-0.169651	4.29e-06	-0.0767807	0.038612	0.923839	3.65e-304
LPE(22:5)	yellow	-0.094611	0.0107548	0.303772	5.79e-17	-0.0500636	0.177834	-0.0840202	0.0235756	0.0367592	0.322624	0.795025	2.4e-159
PC(18:1/20:4)+OF	yellow	-0.0923442	0.0128034	0.323236	4.06e-19	-0.0876832	0.0181251	-0.175396	1.99e-06	-0.0642154	0.0838006	0.674374	1.91e-97
LPE(20:2)	yellow	-0.0514407	0.166185	0.265201	3.76e-13	0.00271437	0.941797	-0.0591655	0.111199	0.0331057	0.37308	0.846538	1.99e-200
LPC(16:0) +OF	yellow	0.045589	0.219865	0.226748	6.42e-10	0.0223684	0.547348	0.0502491	0.176231	0.162485	1.08e-05	0.89257	1.21e-252
PC(16:0/20:3)+OF	yellow	0.0391559	0.292058	0.124958	0.000739879	-0.0698669	0.0598936	-0.0445419	0.230652	0.137429	0.00020384	0.818067	4.22e-176
PC(18:2/20:4)+OF	yellow	-0.0352309	0.343164	0.379369	2.88e-26	-0.0573198	0.122818	-0.134486	0.000279137	-0.110943	0.00275896	0.67549	7.01e-98
PC(16:0/20:4)+OF	yellow	0.0303842	0.413664	0.308322	1.88e-17	0.0488365	0.188716	-0.0279444	0.452174	-0.00321553	0.931076	0.612739	4.78e-76
LPE(22:6)	yellow	-0.0273578	0.461727	0.301864	9.23e-17	0.102715	0.00560308	0.0785399	0.0343591	-0.0394023	0.289029	0.649606	3.02e-88
CE(18:0)	yellow	0.0112625	0.761929	0.267598	2.27e-13	-0.0315446	0.396051	-0.0189233	0.610722	0.0703179	0.0582577	0.537713	1.22e-55
LPE(18:1)	yellow	-0.00677869	0.85532	0.341275	2.93e-21	-0.0223429	0.547805	-0.0374031	0.314214	0.103498	0.00524812	0.923138	8.82e-303
PC(18:0/20:2)+OF	yellow	0.000491751	0.989447	0.0696003	0.0608781	-0.0558801	0.132521	-0.024949	0.502104	0.132005	0.000362063	0.732674	4.08e-123

## Sheet: supp table 2. discrete grouping
	WGCNA Module Color
Compound	Module
TAG54:6-FA18:3	blue
TAG54:6-FA18:1	blue
TAG52:5-FA16:0	blue
TAG54:5-FA18:2	blue
TAG52:5-FA18:3	blue
TAG52:4-FA20:0	blue
TAG54:5-FA18:1	blue
TAG52:4-FA16:0	blue
TAG52:5-FA18:2	blue
TAG50:4-FA14:0	blue
TAG53:4-FA18:2	blue
TAG52:5-FA18:1	blue
TAG50:5-FA14:0	blue
TAG56:5-FA18:2	blue
TAG52:4-FA18:3	blue
TAG52:4-FA18:2	blue
TAG51:4-FA18:3	blue
TAG52:6-FA18:2	blue
TAG50:3-FA18:2	blue
TAG54:4-FA20:2	blue
TAG48:2-FA18:2	blue
TAG52:6-FA18:3	blue
TAG52:5-FA16:1	blue
TAG54:4-FA16:0	blue
TAG48:4-FA18:2	blue
TAG50:4-FA18:2	blue
TAG51:4-FA18:2	blue
TAG50:4-FA16:1	blue
TAG50:4-FA18:1	blue
TAG48:3-FA16:0	blue
TAG52:3-FA16:0	blue
TAG53:3-FA17:0	blue
TAG51:3-FA18:2	blue
TAG52:3-FA18:2	blue
TAG49:3-FA18:2	blue
TAG49:2-FA18:2	blue
TAG50:3-FA14:0	blue
TAG50:3-FA18:3	blue
TAG50:3-FA16:0	blue
TAG50:4-FA16:0	blue
TAG52:3-FA20:0	blue
TAG52:3-FA18:1	blue
TAG48:3-FA14:0	blue
TAG49:2-FA16:0	blue
TAG52:4-FA18:1	blue
TAG54:5-FA18:3	blue
TAG52:4-FA16:1	blue
TAG50:5-FA18:2	blue
TAG48:3-FA18:2	blue
TAG53:3-FA18:2	blue
TAG50:5-FA18:3	blue
TAG54:4-FA18:2	blue
TAG48:3-FA18:1	blue
TAG52:6-FA16:1	blue
TAG51:2-FA17:0	blue
TAG50:2-FA18:2	blue
TAG54:4-FA18:1	blue
TAG46:2-FA18:2	blue
TAG54:4-FA18:0	blue
TAG51:4-FA16:1	blue
TAG50:4-FA18:3	blue
TAG53:3-FA16:0	blue
TAG48:3-FA18:3	blue
TAG56:6-FA18:3	blue
TAG54:6-FA20:3	blue
TAG53:4-FA18:3	blue
TAG52:4-FA18:0	blue
TAG54:6-FA18:2	blue
TAG51:2-FA18:2	blue
TAG48:4-FA14:0	blue
TAG56:5-FA20:2	blue
TAG50:5-FA18:1	blue
TAG56:6-FA20:2	blue
TAG56:7-FA20:3	blue
TAG54:7-FA18:2	blue
TAG48:4-FA18:3	blue
TAG55:5-FA18:2	blue
TAG56:6-FA20:3	blue
TAG50:5-FA16:1	blue
TAG49:3-FA16:0	blue
TAG46:3-FA18:2	blue
TAG54:7-FA18:3	blue
TAG47:2-FA14:0	blue
TAG46:3-FA16:0	blue
TAG56:5-FA20:1	blue
TAG51:5-FA18:3	blue
TAG55:3-FA18:2	blue
TAG53:4-FA17:0	blue
TAG51:3-FA17:0	blue
TAG54:5-FA18:0	blue
TAG54:5-FA20:2	blue
PE(P-18:1/20:4)	brown
PE(P-18:0/20:4)	brown
PE(O-18:0/20:4)	brown
PE(18:1/18:1)	brown
PE(P-16:0/18:1)	brown
PE(P-16:0/20:4)	brown
PE(P-18:0/18:1)	brown
PE(P-16:0/22:5)	brown
PE(O-16:0/22:4)	brown
PE(P-16:0/22:4)	brown
PE(O-16:0/20:4)	brown
PE(16:0/22:4)	brown
PE(P-16:0/18:2)	brown
PA(20:0/20:4)	brown
PE(P-18:1/20:3)	brown
PE(18:0/20:4)	brown
PE(18:0/18:1)	brown
PE(16:0/16:0)	brown
PS(18:0/20:4)	brown
PE(O-18:0/18:1)	brown
PA(18:0/18:1)	brown
PE(16:0/18:1)	brown
PE(16:0/20:4)	brown
PE(P-16:0/16:1)	brown
PE(O-18:0/22:5)	brown
N37_Uridine-diphospho-N-acetylgalactosamine	brown
PA(18:0/20:3)	brown
PE(O-18:0/16:0)	brown
PC(18:0/18:0)+OF	brown
PS(18:0/22:4)	brown
PE(16:0/22:5)	brown
PE(18:0/22:5)	brown
PA(18:0/22:5)	brown
P239_Flavin adenine dinucleotide	brown
PE(P-18:1/22:5)	brown
P146_L-Glutathione reduced	brown
P223_Serotonin creatinine	brown
PE(P-18:0/22:5)	brown
TAG56:8-FA20:4	green
TAG58:8-FA20:4	green
TAG58:7-FA20:4	green
TAG54:7-FA20:4	green
TAG56:7-FA18:3	green
TAG56:7-FA20:4	green
TAG56:6-FA20:4	green
TAG54:4-FA20:4	green
TAG54:6-FA20:4	green
TAG52:6-FA20:4	green
TAG58:9-FA22:5	green
TAG56:6-FA22:4	green
TAG54:5-FA20:4	green
TAG54:5-FA16:0	green
TAG58:7-FA18:2	green
TAG56:6-FA18:2	green
TAG58:8-FA18:2	green
TAG56:7-FA22:4	green
TAG56:7-FA18:2	green
TAG58:8-FA22:5	green
TAG58:7-FA22:4	green
TAG56:7-FA22:5	green
TAG56:5-FA20:4	green
TAG56:5-FA18:0	green
TAG56:6-FA18:0	green
TAG56:6-FA18:1	green
TAG56:6-FA16:0	green
TAG56:8-FA22:5	green
LPE(18:0)	grey
PC(16:0/16:0)+OF	grey
SM(16:0)	grey
PS(20:0/20:4)	grey
Cholesterol	grey
PC(16:0/18:0)+OF	grey
N11_O-Phosphorylethanolamine	grey
N42_Uridine 5'-diphosphogalactose	grey
SM(18:1)	grey
N45_Uridine 5-diphosphoglucose	grey
LPE(20:1)	grey
PC(14:0/20:4)+OF	grey
PC(16:0/14:0)+OF	grey
N12_6-Phosphogluconic acid	grey
LPC(20:0) +OF	grey
SM(24:0)	grey
PC(16:0/18:1)+OF	grey
SM(26:1)	grey
PE(18:0/22:6)	grey
P149_Niacinamide	grey
P117_Adenosine 5'-diphosphoribose	grey
N20_Taurine	grey
TAG58:9-FA20:4	grey
PS(18:0/18:0)	grey
N75_D-2-Hydroxyglutaric acid	grey
PC(14:0/18:2)+OF	grey
LCER(24:0)	grey
P98_Adenosine 3',5'-diphosphate	grey
PG(18:2/16:1)	grey
PC(16:0/18:2)+OF	grey
N21_Pentose-phosphate	grey
TAG56:9-FA20:4	grey
SM(20:1)	grey
PG(18:1/18:1)	grey
P266_Anthranilic acid	grey
TAG54:8-FA20:4	grey
LPE(16:0)	grey
CER(24:0)	grey
LPG(16:0)	grey
PC(18:0/22:4)+OF	grey
LPE(20:0)	grey
P88_beta aminobutyric acid	grey
P133_2-Picolinic acid	grey
TAG58:10-FA20:4	grey
P232_3-Hydroxyanthranilic acid	grey
PC(16:0/18:3)+OF	grey
N89_Succinic acid/ 3-Hydroxy-2-methylbutanoic acid	grey
P72_Cytidine 5'-diphosphocholine	grey
N44_Adenosine-5'-diphosphoglucose	grey
P281_Hydrocortisone	grey
N36_D-(-)-3-Phosphoglyceric acid	grey
PI(18:0/18:2)	grey
FFA(18:2)	grey
CE(18:2)	grey
SM(22:0)	grey
P243_Riboflavin -monophosphate	grey
TAG47:0-FA17:0	grey
FFA(20:4)	grey
P287_Cortisone	grey
P253_Hippuric acid	grey
DAG(16:1/18:0)	grey
N10_Trehalose 6-phosphate	grey
P190_Thymine	grey
N130_Mandelic acid	grey
N59_Malic acid	grey
TAG54:1-FA20:0	grey
N4_D-Glucosamine 6-phosphate	grey
P238_5'-Deoxy-5'-(methylthio)adenosine	grey
P42_trans-4-Hydroxy-L-proline	grey
P44_Phosphocholine	grey
DAG(18:1/18:2)	grey
P234_Quinoline	grey
FFA(22:6)	grey
PC(16:0/22:6)+OF	grey
N23_hexol_Dulcitol/Sorbitol	grey
P306_Erucic acid	grey
P67_Trimethylamine	grey
P320_Methylmalonic acid	grey
N26_D-Erythrose 4-phosphate	grey
P311_acetyl phosphate	grey
CE(16:0)	grey
P80_Carnitine	grey
N88_Fumaric acid	grey
TAG52:4-FA20:4	grey
TAG54:3-FA18:3	grey
N85_Uridine	grey
TAG47:0-FA14:0	grey
P148_Guanosine monophosphate	grey
TAG58:10-FA20:5	grey
TAG56:4-FA20:4	grey
P265_N-Acetyl-L-phenylalanine	grey
Carnitine_C4	grey
TAG58:10-FA22:5	grey
N13_L-Aspartic acid	grey
TAG50:4-FA20:4	grey
P55_Choline	grey
N160_glycodeoxycholate	grey
P43_L-Glutamine_Pos	grey
TAG57:2-FA18:1	grey
N148_glycohyodeoxycholate	grey
P106_5-Aminovaleric acid/ Guanidineacetic acid	grey
P94_Trigonelline	grey
N158_glycochenodeoxycholate	grey
N63_N-Acetylglycine	grey
N108_Pantothenic acid	grey
TAG58:8-FA20:3	grey
TAG60:10-FA22:5	grey
P139_Uracil	grey
PI(16:0/18:1)	grey
TAG47:1-FA17:0	grey
PC(18:0/22:5)+OF	grey
P245_L-Tryptophan	grey
P147_L-Methionine	grey
N27_N-Acetyl-D-Glucosamine 6-Phosphate	grey
TAG56:8-FA18:3	grey
N74_acetyl-l-aspartic acid	grey
TAG47:2-FA18:2	grey
TAG45:1-FA16:0	grey
P254_2-Aminocaprylic acid	grey
FFA(20:5)	grey
P304_Petroselinic acid	grey
P63_Stachyose	grey
P8_L-Lysine	grey
TAG58:6-FA16:0	grey
P25_glycine	grey
TAG58:7-FA16:0	grey
P325_Cholesteryl acetate	grey
N32_D-Glutamic acid_neg	grey
PC(16:0/22:5)+OF	grey
TAG60:11-FA22:5	grey
P18_L-Arginine	grey
TAG54:8-FA18:3	grey
N5_Hexose-phosphate	grey
P328_DL-4-Hydroxy-3-methoxymandelic acid	grey
P54_dimethylglycine	grey
P95_N-acetyl-histidine	grey
TAG44:0-FA14:0	grey
P339_Bis(2-ethylhexyl) phthalate	grey
P28_Pyridoxamine	grey
P32_L-Serine	grey
FFA(16:2)	grey
P314_cis-4,7,10,13,16,19-Docosahexaenoic acid	grey
P172_Pyridoxal 5'-phosphate hydrate	grey
TAG58:3-FA18:1	grey
P258_Valeryl-L-carnitine/ Isovaleryl-L-carnitine	grey
TAG53:4-FA20:4	grey
N93_3-Hydroxy-3-methylglutaric acid	grey
N151_7,12-diketolithocholate	grey
DAG(18:1/20:3)	grey
P162_N-Acetyl-DL-glutamic acid	grey
N61_Isocitric acid	grey
P307_Seleno-DL-methionine	grey
LPG(18:1)	grey
PA(18:1/20:3)	grey
N29_Phosphonoacetic acid	grey
FFA(14:0)	grey
P104_Asymmetric dimethylarginine	grey
N57_N-Acetyl-DL-serine	grey
P138_adenine	grey
P27_Asparagine	grey
TAG51:0-FA16:0	grey
P290_Adenylosuccinic acid	grey
TAG52:5-FA20:4	grey
P296_3-Indolepropionic acid	grey
P92_Creatine	grey
P204_4-Pyridoxic acid	grey
N143_taurochenodeoxycholate	grey
TAG52:4-FA22:4	grey
TAG56:3-FA18:2	grey
TAG54:0-FA18:0	grey
PG(18:2/18:2)	grey
N144_taurodeoxycholate	grey
FFA(18:1)	grey
P185_3-Hydroxy-DL-kynurenine	grey
P257_5,6-Dimethylbenzimidazole	grey
N80_3-hydroxybutyric acid	grey
FFA(16:0)	grey
P294_L-Thyroxine	grey
TAG55:5-FA20:4	grey
TAG58:6-FA20:4	grey
DAG(16:0/18:2)	grey
TAG56:2-FA20:0	grey
N72_Nicotinic acid	grey
P164_N-Acetyl-L-alanine	grey
LCER(16:0)	grey
PI(18:1/20:3)	grey
PG(18:0/18:1)	grey
TAG50:5-FA20:4	grey
N114_Xanthurenic acid	grey
TAG54:5-FA20:5	grey
N168_glycolithocholate	grey
DAG(18:1/22:5)	grey
P211_L-Phenylalanine	grey
TAG53:6-FA20:4	grey
TAG54:2-FA20:0	grey
N117_Pimelic acid	grey
P186_L-Norleucine	grey
P308_Palmitoleic acid	grey
N15_Cysteinesulfinic acid	grey
P184_Leucine	grey
TAG60:11-FA22:6	grey
LPI(20:4)	grey
TAG56:3-FA16:0	grey
P329_Retinol	grey
P313_trans-1,2-Cyclohexanediol	grey
TAG52:6-FA16:0	grey
P170_L-Isoleucine	grey
P87_L-Alpha-aminobutyric acid/ 2-Aminoisobutyric acid	grey
TAG50:5-FA16:0	grey
N115_2-Isopropylmalic acid	grey
TAG51:4-FA20:4	grey
N17_Glycerol 3-phosphate	grey
TAG44:2-FA16:0	grey
N159_DL-3,4-Dihydroxymandelic acid	grey
N92_2-Hydroxybutyric acid	grey
N137_taurohyodeoxycholate	grey
Carnitine_C2	grey
TAG49:3-FA18:3	grey
TAG56:3-FA20:0	grey
P128_3-Ureidopropionic acid	grey
DAG(16:0/22:5)	grey
TAG52:3-FA18:3	grey
TAG56:7-FA16:1	grey
FFA(14:1)	grey
P74_Betaine	grey
N134_3-Phenyllactic acid	grey
TAG56:1-FA18:1	grey
TAG49:1-FA17:0	grey
N96_Alpha-ketoisovaleric acid	grey
TAG56:7-FA22:6	grey
FFA(22:5)	grey
N79_Lauric acid	grey
TAG52:5-FA14:0	grey
TAG51:3-FA18:3	grey
FFA(16:1)	grey
TAG56:3-FA20:1	grey
N132_tauro-muricholate	grey
P291_2'-Deoxyadenosine 5'-triphosphate	grey
P297_Indole-3-pyruvic acid	grey
N139_3-(2-Hydroxyphenyl)propionic acid	grey
TAG53:5-FA20:4	grey
P23_3-Methylhistidine	grey
P103_N-Acetyl-L-lysine	grey
P76_N-Methyl-L-glutamic acid	grey
N161_4-Hydroxy-3-methoxyphenylglycol/ 3,4-Dihydroxymandelic acid	grey
P61_Citrulline	grey
P160_hypoxanthine	grey
P338_Myristoyl-L-carnitine	grey
P90_L-Proline	grey
DAG(18:2/22:5)	grey
TAG54:3-FA16:1	grey
TAG54:5-FA22:4	grey
TAG58:8-FA18:1	grey
TAG52:2-FA18:2	grey
N120_Indoxyl sulfate	grey
P5_3-Methylhistamine/ 1-Methylhistamine	grey
TAG56:5-FA16:0	grey
FFA(22:4)	grey
TAG54:4-FA20:1	grey
N174_7-Dehydrocholesterol	grey
TAG52:5-FA22:5	grey
P267_Hexanoyl-L-carnitine	grey
TAG56:9-FA20:5	grey
P15_NNN-Trimethyllysine	grey
TAG56:5-FA22:5	grey
N138_5-CHOLANIC ACID-3-OL	grey
P89_creatinine	grey
N100_2,5-Dihydroxybenzoic acid	grey
TAG56:6-FA22:6	grey
P136_Homovanillic acid	grey
P69_4-aminobutyrate	grey
TAG52:1-FA20:0	grey
P300_Cortexolone	grey
P83_D-homocitrulline	grey
TAG52:6-FA18:1	grey
P342_Protoporphyrin IX	grey
TAG54:2-FA18:2	grey
P302_D-Psicose	grey
TAG54:3-FA20:1	grey
P57_L-Glutamic acid	grey
P10_Ornithine	grey
TAG56:3-FA18:1	grey
P332_Gamma-Linolenic acid	grey
DAG(18:0/22:6)	grey
TAG53:2-FA18:2	grey
P142_guanine	grey
TAG54:6-FA16:0	grey
P62_Thiamine monophosphate	grey
N34_L-Methionine sulfoxide	grey
TAG52:5-FA20:5	grey
TAG47:2-FA16:1	grey
P244_Quinaldic acid	grey
N39_D-Saccharic acid	grey
TAG60:10-FA22:6	grey
TAG54:4-FA18:3	grey
P187_2-Hydroxypyridine	grey
TAG56:7-FA20:5	grey
P122_Adenosine 5'-monophosphate	grey
FFA(20:0)	grey
TAG53:4-FA16:0	grey
TAG56:5-FA22:4	grey
TAG56:7-FA16:0	grey
TAG58:2-FA18:1	grey
N167_deoxycholate	grey
TAG56:7-FA18:0	grey
TAG50:3-FA18:0	grey
P179_S-(5'-Adenosyl)-L-homocysteine	grey
P71_1-Aminocyclopropanecarboxylic acid	grey
P157_2-Pyrrolidone-5-carboxylic acid/ L-Pyroglutamic acid	grey
P188_Lumazine	grey
TAG58:6-FA22:4	grey
N31_Mannose	grey
TAG52:6-FA22:6	grey
TAG51:1-FA16:0	grey
TAG58:7-FA22:5	grey
TAG56:8-FA18:1	grey
P323_Lauroyl-L-carnitine	grey
N33_D-Gluconic acid	grey
N71_Suberic acid	grey
FFA(20:2)	grey
P7_5-Hydroxylysine	grey
P49_L-Threonine/L-Homoserine	grey
P53_S-Adenosylmethionine	grey
TAG45:0-FA16:0	grey
P347_Cholesteryl oleate	grey
TAG46:3-FA16:1	grey
TAG52:6-FA14:0	grey
Carnitine_C16	grey
TAG58:7-FA18:1	grey
P319_Ergocalciferol	grey
P331_Decanoic acid	grey
P123_Pipecolinic acid	grey
TAG45:0-FA14:0	grey
TAG54:7-FA22:6	grey
TAG52:3-FA18:0	grey
TAG52:6-FA20:5	grey
N77_citric acid	grey
P293_Octanoyl-L-carnitine	grey
N127_3-hydroxybenzoic acid	grey
N125_Hydroxyisocaproic acid	grey
P78_Methylguanidine	grey
P79_Trimethylamine N-oxide	grey
TAG54:6-FA16:1	grey
P193_L-Tyrosine	grey
P275_Lumichrome	grey
P12_L-Histidine	grey
N55_Pyruvic acid/butyric acid	grey
TAG51:1-FA18:0	grey
PC(16:0/20:5)+OF	grey
FFA(24:1)	grey
TAG54:2-FA16:0	grey
TAG47:2-FA18:1	grey
P317_Citramalate	grey
FFA(20:3)	grey
P340_CDP-ethanolamine	grey
P45_L-Alanine/Sarcosine	grey
P36_L-Homoserine/L-Threonine	grey
P115_Methylcysteine	grey
N141_4-Hydroxyphenylpyruvic acid	grey
P318_Linoleic acid	grey
TAG55:3-FA18:1	grey
N106_Oxalacetic acid/methylsuccinic acid	grey
TAG56:8-FA16:1	grey
TAG58:6-FA18:1	grey
P124_L-Valine	grey
TAG53:1-FA17:0	grey
TAG48:4-FA16:1	grey
TAG56:6-FA22:5	grey
N163_Tetradecanedioic acid	grey
P249_1-Hexadecanol	grey
TAG54:3-FA18:2	grey
P316_Dihydroxyfumaric acid hydrate	grey
N24_D-Glucuronic acid	grey
DAG(16:0/16:1)	grey
N129_Sodium phenylpyruvate	grey
P256_5-Hydroxyindoleacetic acid	grey
P33_L-Homoarginine	grey
P288_3,3',5-Triiodo-L-thyronine	grey
P227_Theobromine	grey
TAG54:5-FA22:5	grey
N157_cholate	grey
TAG54:2-FA20:1	grey
TAG56:4-FA18:2	grey
P310_Decanoyl-L-carnitine	grey
N173_Palmitic acid	grey
P177_Purine	grey
N64_Malonic acid	grey
N145_glycocholate	grey
TAG58:6-FA18:0	grey
TAG54:6-FA20:5	grey
P274_4-Hydroxy-3-methoxycinnamic acid	grey
P153_Pyridoxal	grey
N95_p-Hydroxyphenyllactic acid	grey
N22_3-Dehydroshikimic acid	grey
P252_Caffeine	grey
P285_3-Indoleacetic acid	grey
N18_L-Homocysteic acid	grey
P237_1,7-Dimethylxanthine/ Theophylline	grey
N116_Kynurenic acid	grey
LPG(18:2)	grey
TAG52:1-FA16:1	grey
P221_1-Methyladensine	grey
TAG55:5-FA18:1	grey
P219_5'-Deoxyadenosine	grey
TAG52:3-FA20:1	grey
P167_NADH	grey
P159_2'-Deoxyadenosine 5'-monophosphate	grey
TAG56:6-FA20:5	grey
TAG47:1-FA16:1	grey
P114_2'-Deoxycytidine 5'-diphosphate	grey
TAG58:9-FA18:2	grey
N169_Nonadecanoic acid	grey
TAG54:7-FA22:5	grey
TAG54:3-FA18:0	grey
TAG54:7-FA20:5	grey
N67_L-Lactic acid	grey
TAG51:5-FA18:2	grey
P276_DL-Indole-3-lactic acid	grey
P250_Riboflavin	grey
N128_2,3-Dihydroxybenzoic acid	grey
TAG44:2-FA14:0	grey
N113_3,4-Dihydroxybenzoic acid	grey
TAG54:7-FA16:1	grey
P269_p-Coumaric acid	grey
TAG56:7-FA18:1	grey
P154_4-Imidazoleacrylic acid	grey
DAG(18:1/18:1)	turquoise
TAG46:0-FA16:0	turquoise
TAG46:1-FA16:1	turquoise
TAG51:2-FA18:1	turquoise
TAG52:3-FA16:1	turquoise
TAG51:3-FA16:1	turquoise
TAG44:1-FA16:0	turquoise
TAG55:4-FA18:1	turquoise
TAG56:4-FA16:0	turquoise
TAG50:2-FA18:1	turquoise
TAG44:2-FA16:1	turquoise
TAG46:1-FA14:0	turquoise
DAG(16:0/18:1)	turquoise
TAG50:2-FA14:0	turquoise
TAG54:3-FA18:1	turquoise
TAG46:2-FA16:0	turquoise
TAG49:2-FA18:1	turquoise
TAG53:2-FA18:1	turquoise
TAG54:4-FA16:1	turquoise
TAG52:2-FA18:1	turquoise
TAG52:2-FA20:1	turquoise
TAG50:3-FA18:1	turquoise
TAG56:4-FA20:2	turquoise
TAG47:1-FA16:0	turquoise
TAG44:1-FA16:1	turquoise
TAG53:2-FA16:0	turquoise
TAG56:4-FA18:1	turquoise
TAG50:4-FA20:3	turquoise
TAG46:1-FA18:1	turquoise
TAG50:2-FA20:2	turquoise
TAG50:2-FA16:1	turquoise
TAG48:2-FA18:1	turquoise
TAG46:1-FA16:0	turquoise
TAG52:2-FA16:0	turquoise
TAG50:3-FA16:1	turquoise
TAG44:1-FA14:0	turquoise
TAG56:5-FA20:3	turquoise
TAG47:0-FA16:0	turquoise
TAG54:2-FA20:2	turquoise
TAG48:2-FA16:1	turquoise
TAG49:2-FA14:0	turquoise
TAG47:1-FA14:0	turquoise
TAG48:1-FA16:1	turquoise
TAG52:3-FA20:2	turquoise
TAG52:2-FA20:2	turquoise
TAG52:3-FA20:3	turquoise
TAG50:1-FA16:1	turquoise
TAG52:2-FA18:0	turquoise
TAG47:1-FA18:1	turquoise
TAG53:2-FA17:0	turquoise
TAG50:1-FA14:0	turquoise
TAG48:1-FA18:1	turquoise
TAG50:1-FA20:1	turquoise
TAG54:6-FA22:5	turquoise
TAG52:0-FA16:0	turquoise
TAG54:2-FA18:1	turquoise
TAG52:4-FA20:3	turquoise
TAG54:4-FA20:3	turquoise
TAG54:1-FA18:0	turquoise
TAG48:0-FA16:0	turquoise
TAG52:4-FA14:0	turquoise
TAG49:2-FA16:1	turquoise
TAG49:1-FA16:0	turquoise
TAG50:0-FA18:0	turquoise
TAG46:2-FA14:0	turquoise
TAG48:1-FA14:0	turquoise
TAG52:3-FA14:0	turquoise
TAG50:1-FA16:0	turquoise
TAG46:2-FA16:1	turquoise
TAG50:0-FA14:0	turquoise
TAG54:1-FA18:1	turquoise
TAG56:4-FA20:3	turquoise
TAG52:1-FA16:0	turquoise
TAG49:3-FA16:1	turquoise
TAG48:1-FA16:0	turquoise
TAG49:1-FA18:1	turquoise
TAG50:1-FA18:0	turquoise
TAG48:2-FA14:0	turquoise
TAG54:3-FA20:2	turquoise
TAG54:3-FA16:0	turquoise
TAG48:1-FA18:0	turquoise
TAG49:2-FA17:0	turquoise
TAG58:5-FA18:1	turquoise
TAG49:1-FA16:1	turquoise
TAG52:2-FA16:1	turquoise
TAG48:0-FA14:0	turquoise
TAG52:2-FA14:0	turquoise
TAG50:1-FA18:1	turquoise
TAG48:2-FA16:0	turquoise
TAG52:0-FA18:0	turquoise
TAG50:2-FA16:0	turquoise
TAG52:1-FA18:0	turquoise
TAG48:3-FA16:1	turquoise
TAG52:1-FA20:1	turquoise
TAG51:1-FA17:0	turquoise
TAG54:5-FA20:3	turquoise
TAG56:5-FA18:1	turquoise
TAG50:3-FA20:3	turquoise
TAG52:5-FA20:3	turquoise
TAG54:2-FA18:0	turquoise
TAG56:3-FA18:0	turquoise
TAG51:1-FA18:1	turquoise
TAG56:4-FA18:0	turquoise
TAG50:2-FA18:0	turquoise
TAG50:0-FA16:0	turquoise
TAG54:3-FA20:3	turquoise
TAG54:5-FA16:1	turquoise
TAG52:4-FA20:2	turquoise
TAG52:1-FA18:1	turquoise
PC(18:0/20:4)+OF	yellow
LPC(20:4) +OF	yellow
PC(18:2/20:4)+OF	yellow
LPC(20:1) +OF	yellow
LPE(18:1)	yellow
LPC(18:0) +OF	yellow
LPC(22:4) +OF	yellow
LPC(18:1) +OF	yellow
PC(18:1/20:4)+OF	yellow
LPC(18:3) +OF	yellow
PC(16:0/20:4)+OF	yellow
LPE(22:5)	yellow
LPE(22:6)	yellow
LPE(22:4)	yellow
CE(18:1)	yellow
LPE(20:4)	yellow
PC(18:0/20:3)+OF	yellow
PC(18:2/16:1)+OF	yellow
CE(18:0)	yellow
LPE(20:2)	yellow
LPC(20:2) +OF	yellow
PC(18:0/20:1)+OF	yellow
LPC(16:0) +OF	yellow
CE(16:1)	yellow
LPC(20:3) +OF	yellow
LPC(18:2) +OF	yellow
LPE(18:2)	yellow
LPE(20:3)	yellow
CE(18:3)	yellow
PC(16:0/20:3)+OF	yellow
LPC(16:1) +OF	yellow
LPC(14:0) +OF	yellow
LPE(16:1)	yellow
PC(18:0/20:2)+OF	yellow
